# Supplementary material for: Synergistic Anti-Tumor Activity of EZH2 Inhibitors and Glucocorticoid Receptor Agonists in Models of Germinal Center Non-Hodgkin Lymphomas
Source: PLoS One. 2014 Dec 10;9(12):e111840. doi: 10.1371/journal.pone.0111840 (PMC4262195; doi:10.1371/journal.pone.0111840)
Supplement: S2 File — Ct values from the RT2 glucocorticoid signaling PCR array analysis for 6 GCB DLBCL cell lines. (XLS) [file pone.0111840.s003.xls]

## Sheet: OCI
OCI-LY19
				Ct Values					ΔCT (B2M)					6438			Pred			C ombo
		Gene		DMSO	6438	Pred	Combo		DMSO	6438	Pred	Combo		ΔΔCT	Fold Change		ΔΔCT	Fold Change		ΔΔCT	Fold Change
A01	Hs.474018	ADARB1	Adenosine deaminase, RNA-specific, B1	24.373	23.799	24.946	24.323		7.368	6.58	7.319	7.177		-0.788	1.72668		-0.0490017	1.03455		-0.191	1.14155
A02	Hs.480190	AFF1	AF4/FMR2 family, member 1	21.574	21.78	21.892	21.613		4.569	4.561	4.265	4.467		-0.00799942	1.00556		-0.304001	1.23456		-0.101999	1.07326
A03	Hs.470907	AK2	Adenylate kinase 2	20.3	20.497	20.859	20.656		3.295	3.278	3.232	3.51		-0.0170002	1.01185		-0.0630016	1.04464		0.215	0.861546
A04	Hs.501890	AMPD3	Adenosine monophosphate deaminase 3	27.424	26.984	27.937	27.892		10.419	9.765	10.31	10.746		-0.654001	1.57353		-0.109001	1.07848		0.327	0.797193
A05	Hs.9613	ANGPTL4	Angiopoietin-like 4	30.465	30.374	30.333	29.769		13.46	13.155	12.706	12.623		-0.305	1.23542		-0.754002	1.68646		-0.837002	1.78633
A06	Hs.422986	ANXA4	Annexin A4	23.319	23.379	24.13	23.394		6.314	6.16	6.503	6.248		-0.154001	1.11265		0.188997	0.877215		-0.0660019	1.04681
A07	Hs.76152	AQP1	Aquaporin 1 (Colton blood group)	Undetermined	31.992	Undetermined	Undetermined		#VALUE!	14.773	#VALUE!	#VALUE!		#VALUE!	#VALUE!		#VALUE!	#VALUE!		#VALUE!	#VALUE!
A08	Hs.535297	ARID5B	AT rich interactive domain 5B (MRF1-like)	22.092	22.537	22.635	22.538		5.087	5.318	5.008	5.392		0.231001	0.852044		-0.0790005	1.05629		0.305	0.809442
A09	Hs.591874	ASPH	Aspartate beta-hydroxylase	27.926	27.556	28.894	27.701		10.921	10.337	11.267	10.555		-0.584002	1.499		0.345997	0.786764		-0.366001	1.28878
A10	Hs.496487	ATF4	Activating transcription factor 4 (tax-responsive enhancer element B67)	18.5	18.838	19.578	19.368		1.495	1.619	1.951	2.222		0.123999	0.917641		0.455997	0.729006		0.726999	0.604159
A11	Hs.478588	BCL6	B-cell CLL/lymphoma 6	27.421	26.24	28.282	26.459		10.416	9.021	10.655	9.313		-1.395	2.62989		0.238998	0.847333		-1.103	2.14801
A12	Hs.660998	BMPER	BMP binding endothelial regulator	Undetermined	34.674	Undetermined	32.29		#VALUE!	17.455	#VALUE!	15.144		#VALUE!	#VALUE!		#VALUE!	#VALUE!		#VALUE!	#VALUE!
B01	Hs.489127	CALCR	CALCITONIN RECEPTOR	Undetermined	Undetermined	Undetermined	Undetermined		#VALUE!	#VALUE!	#VALUE!	#VALUE!		#VALUE!	#VALUE!		#VALUE!	#VALUE!		#VALUE!	#VALUE!
B02	Hs.699463	CEBPA	CCAAT/enhancer binding protein (C/EBP), alpha	30.199	27.522	30.852	28.731		13.194	10.303	13.225	11.585		-2.891	7.41785		0.0309982	0.978743		-1.609	3.0504
B03	Hs.517106	CEBPB	CCAAT/enhancer binding protein (C/EBP), beta	23.119	23.723	24.427	24.678		6.114	6.504	6.8	7.532		0.389999	0.76313		0.685999	0.621575		1.418	0.374231
B04	Hs.508716	COL4A2	Collagen, type IV, alpha 2	32.777	33.3	35	32.293		15.772	16.081	17.373	15.147		0.308998	0.807202		1.601	0.329649		-0.625002	1.54221
B05	Hs.516646	CREB1	CAMP responsive element binding protein 1	22.477	22.697	23.159	22.702		5.472	5.478	5.532	5.556		0.00600052	0.995849		0.0599995	0.959264		0.0839996	0.943438
B06	Hs.522110	CREB3	CAMP responsive element binding protein 3	24.708	24.979	25.174	24.863		7.703	7.76	7.547	7.717		0.0569992	0.961261		-0.156002	1.1142		0.0139999	0.990343
B07	Hs.372924	CREB3L4	CAMP responsive element binding protein 3-like 4	24.162	24	24.936	24.497		7.157	6.781	7.309	7.351		-0.376001	1.29774		0.151999	0.900003		0.193998	0.87418
B08	Hs.591346	CTGF	Connective tissue growth factor	21.557	21.719	21.099	20.311		4.552	4.5	3.472	3.165		-0.052	1.0367		-1.08	2.11404		-1.387	2.61534
B09	Hs.355264	CYB561	Cytochrome b-561	Undetermined	33.134	Undetermined	32.534		#VALUE!	15.915	#VALUE!	15.388		#VALUE!	#VALUE!		#VALUE!	#VALUE!		#VALUE!	#VALUE!
B10	Hs.523012	DDIT4	DNA-damage-inducible transcript 4	24.102	23.567	23.551	23.195		7.097	6.348	5.924	6.049		-0.749001	1.68063		-1.173	2.2548		-1.048	2.06766
B11	Hs.165636	DIRAS2	DIRAS family, GTP-binding RAS-like 2	Undetermined	Undetermined	Undetermined	Undetermined		#VALUE!	#VALUE!	#VALUE!	#VALUE!		#VALUE!	#VALUE!		#VALUE!	#VALUE!		#VALUE!	#VALUE!
B12	Hs.171695	DUSP1	Dual specificity phosphatase 1	20.981	20.8	21.767	21.2		3.976	3.581	4.14	4.054		-0.395002	1.31494		0.163998	0.892548		0.0779991	0.947371
C01	Hs.511899	EDN1	Endothelin 1	Undetermined	Undetermined	33.433	32.487		#VALUE!	#VALUE!	15.806	15.341		#VALUE!	#VALUE!		#VALUE!	#VALUE!		#VALUE!	#VALUE!
C02	Hs.368808	EHD3	EH-domain containing 3	28.984	28.117	28.833	27.236		11.979	10.898	11.206	10.09		-1.081	2.1155		-0.773001	1.70882		-1.889	3.70378
C03	Hs.605445	ERRFI1	ERBB receptor feedback inhibitor 1	Undetermined	Undetermined	32.824	Undetermined		#VALUE!	#VALUE!	15.197	#VALUE!		#VALUE!	#VALUE!		#VALUE!	#VALUE!		#VALUE!	#VALUE!
C04	Hs.407190	FKBP5	FK506 binding protein 5	22.604	22.499	22.353	21.699		5.599	5.28	4.726	4.553		-0.319	1.24747		-0.873001	1.83147		-1.046	2.0648
C05	Hs.220971	FOSL2	FOS-like antigen 2	26.226	26.214	26.368	25.547		9.221	8.995	8.741	8.401		-0.226	1.16959		-0.480001	1.39475		-0.82	1.76541
C06	Hs.631744	GDPD1	Glycerophosphodiester phosphodiesterase domain containing 1	26.444	26.638	27.196	26.808		9.439	9.419	9.569	9.662		-0.0200005	1.01396		0.129997	0.913833		0.223	0.856782
C07	Hs.767	GHRHR	Growth hormone releasing hormone receptor	37.467	33.641	35.486	36.113		20.462	16.422	17.859	18.967		-4.04	16.4498		-2.603	6.07549		-1.495	2.81864
C08	Hs.518525	GLUL	Glutamate-ammonia ligase	22.916	22.385	23.448	22.402		5.911	5.166	5.821	5.256		-0.745001	1.67598		-0.0900021	1.06437		-0.655001	1.57462
C09	Hs.500756	GOT1	Glutamic-oxaloacetic transaminase 1, soluble (aspartate aminotransferase 1)	23.094	23.224	23.81	23.45		6.089	6.005	6.183	6.304		-0.0839996	1.05995		0.093998	0.936923		0.215	0.861546
C10	Hs.463511	H6PD	Hexose-6-phosphate dehydrogenase (glucose 1-dehydrogenase)	26.842	26.141	26.981	26.44		9.837	8.922	9.354	9.294		-0.914999	1.88557		-0.483	1.39765		-0.542999	1.457
C11	Hs.159226	HAS2	Hyaluronan synthase 2	Undetermined	Undetermined	Undetermined	Undetermined		#VALUE!	#VALUE!	#VALUE!	#VALUE!		#VALUE!	#VALUE!		#VALUE!	#VALUE!		#VALUE!	#VALUE!
C12	Hs.445497	HNRPLL	Heterogeneous nuclear ribonucleoprotein L-like	29.84	29.708	30.306	29.439		12.835	12.489	12.679	12.293		-0.346001	1.27103		-0.156002	1.1142		-0.542002	1.45599
D01	Hs.193717	IL10	Interleukin 10	Undetermined	Undetermined	34.155	Undetermined		#VALUE!	#VALUE!	16.528	#VALUE!		#VALUE!	#VALUE!		#VALUE!	#VALUE!		#VALUE!	#VALUE!
D02	Hs.81134	IL1RN	Interleukin 1 receptor antagonist	33.932	32.902	Undetermined	Undetermined		16.927	15.683	#VALUE!	#VALUE!		-1.244	2.36854		#VALUE!	#VALUE!		#VALUE!	#VALUE!
D03	Hs.654458	IL6	Interleukin 6 (interferon, beta 2)	Undetermined	Undetermined	Undetermined	32.602		#VALUE!	#VALUE!	#VALUE!	15.456		#VALUE!	#VALUE!		#VALUE!	#VALUE!		#VALUE!	#VALUE!
D04	Hs.709210	IL6R	Interleukin 6 receptor	Undetermined	Undetermined	Undetermined	Undetermined		#VALUE!	#VALUE!	#VALUE!	#VALUE!		#VALUE!	#VALUE!		#VALUE!	#VALUE!		#VALUE!	#VALUE!
D05	Hs.525752	KLF13	Kruppel-like factor 13	23.416	23.178	23.963	23.145		6.411	5.959	6.336	5.999		-0.452002	1.36794		-0.0750027	1.05336		-0.412001	1.33053
D06	Hs.150557	KLF9	Kruppel-like factor 9	29.546	28.545	28.597	27.791		12.541	11.326	10.97	10.645		-1.215	2.32141		-1.571	2.97111		-1.896	3.7218
D07	Hs.102267	LOX	Lysyl oxidase	33.344	32.825	32.787	31.904		16.339	15.606	15.16	14.758		-0.733002	1.66209		-1.179	2.26421		-1.581	2.99178
D08	Hs.306178	MERTK	C-mer proto-oncogene tyrosine kinase	29.34	28.749	29.685	28.885		12.335	11.53	12.058	11.739		-0.805	1.74715		-0.277002	1.21167		-0.596001	1.51152
D09	Hs.534330	MT1E	Metallothionein 1E	Undetermined	Undetermined	Undetermined	Undetermined		#VALUE!	#VALUE!	#VALUE!	#VALUE!		#VALUE!	#VALUE!		#VALUE!	#VALUE!		#VALUE!	#VALUE!
D10	Hs.647371	MT2A	Metallothionein 2A	22.845	22.941	23.298	22.515		5.84	5.722	5.671	5.369		-0.118	1.08523		-0.169001	1.12428		-0.471001	1.38607
D11	Hs.81328	NFKBIA	Nuclear factor of kappa light polypeptide gene enhancer in B-cells inhibitor, alpha	21.672	21.905	22.337	21.755		4.667	4.686	4.71	4.609		0.0189991	0.986917		0.0429974	0.970636		-0.0580025	1.04102
D12	Hs.122926	NR3C1	Nuclear receptor subfamily 3, group C, member 1 (glucocorticoid receptor)	20.94	21.131	21.276	20.605		3.935	3.912	3.649	3.459		-0.0230007	1.01607		-0.286003	1.21926		-0.476002	1.39088
E01	Hs.458596	PDCD7	Programmed cell death 7	23.121	23.359	28.314	23.491		6.116	6.14	10.687	6.345		0.0239983	0.983503		4.571	0.042072		0.228998	0.853227
E02	Hs.509067	PDGFRB	Platelet-derived growth factor receptor, beta polypeptide	32.16	33.308	30.54	30.932		15.155	16.089	12.913	13.786		0.933998	0.523406		-2.242	4.73053		-1.369	2.58292
E03	Hs.22265	PDP1	Pyruvate dehyrogenase phosphatase catalytic subunit 1	26.092	25.788	26.292	25.52		9.087	8.569	8.665	8.374		-0.518	1.43197		-0.422001	1.33978		-0.712999	1.63921
E04	Hs.445534	PER1	Period homolog 1 (Drosophila)	24.615	25.503	25.5	26.016		7.61	8.284	7.873	8.87		0.674	0.626767		0.262999	0.833354		1.26	0.417544
E05	Hs.58756	PER2	Period homolog 2 (Drosophila)	Undetermined	23.177	23.707	23.482		#VALUE!	5.958	6.08	6.336		#VALUE!	#VALUE!		#VALUE!	#VALUE!		#VALUE!	#VALUE!
E06	Hs.132225	PIK3R1	Phosphoinositide-3-kinase, regulatory subunit 1 (alpha)	23.175	23.115	23.678	23.317		6.17	5.896	6.051	6.171		-0.274	1.20916		-0.119001	1.08598		0.000999451	0.999307
E07	Hs.382865	PLD1	Phospholipase D1, phosphatidylcholine-specific	Undetermined	Undetermined	Undetermined	33.54		#VALUE!	#VALUE!	#VALUE!	16.394		#VALUE!	#VALUE!		#VALUE!	#VALUE!		#VALUE!	#VALUE!
E08	Hs.466383	PLEKHF1	Pleckstrin homology domain containing, family F (with FYVE domain) member 1	30.216	29.694	30.977	30.285		13.211	12.475	13.35	13.139		-0.736	1.66555		0.138998	0.90815		-0.0720005	1.05117
E09	Hs.493649	POU2F1	POU class 2 homeobox 1	24.562	24.656	25.232	24.555		7.557	7.437	7.605	7.409		-0.120001	1.08674		0.0479984	0.967277		-0.148001	1.10803
E10	Hs.654420	POU2F2	POU class 2 homeobox 2	31.495	31.74	31.543	31.643		14.49	14.521	13.916	14.497		0.0309982	0.978743		-0.574003	1.48865		0.00699806	0.995161
E11	Hs.593075	RASA3	RAS p21 protein activator 3	23.112	23.251	23.743	23.462		6.107	6.032	6.116	6.316		-0.0750008	1.05336		0.00899887	0.993782		0.209	0.865137
E12	Hs.78944	RGS2	Regulator of G-protein signaling 2, 24kDa	28.455	27.701	29.467	28.122		11.45	10.482	11.84	10.976		-0.968	1.95613		0.389997	0.763131		-0.474001	1.38896
F01	Hs.502876	RHOB	Ras homolog gene family, member B	22.108	20.944	20.967	19.659		5.103	3.725	3.34	2.513		-1.378	2.59908		-1.763	3.39404		-2.59	6.02099
F02	Hs.656339	RHOJ	Ras homolog gene family, member J	Undetermined	Undetermined	Undetermined	Undetermined		#VALUE!	#VALUE!	#VALUE!	#VALUE!		#VALUE!	#VALUE!		#VALUE!	#VALUE!		#VALUE!	#VALUE!
F03	Hs.591336	SESN1	Sestrin 1	22.463	22.424	23.126	22.491		5.458	5.205	5.499	5.345		-0.253	1.19168		0.0409985	0.971982		-0.113001	1.08148
F04	Hs.510078	SGK1	Serum/glucocorticoid regulated kinase 1	26.351	26.107	25.819	24.816		9.346	8.888	8.192	7.67		-0.458	1.37364		-1.154	2.2253		-1.676	3.19541
F05	Hs.452996	SLC10A6	Solute carrier family 10 (sodium/bile acid cotransporter family), member 6	31.403	30.432	31.656	32.746		14.398	13.213	14.029	15.6		-1.185	2.27364		-0.369001	1.29146		1.202	0.434673
F06	Hs.30246	SLC19A2	Solute carrier family 19 (thiamine transporter), member 2	24.878	24.881	25.91	25.274		7.873	7.662	8.283	8.128		-0.211	1.15749		0.409998	0.752624		0.254999	0.837988
F07	Hs.443572	SLC22A5	Solute carrier family 22 (organic cation/carnitine transporter), member 5	29.254	29.101	30.112	29.115		12.249	11.882	12.485	11.969		-0.367001	1.28967		0.235998	0.849097		-0.280001	1.2142
F08	Hs.31121	SNTA1	Syntrophin, alpha 1 (dystrophin-associated protein A1, 59kDa, acidic component)	28.151	27.457	28.892	28.483		11.146	10.238	11.265	11.337		-0.907999	1.87644		0.118999	0.920826		0.191	0.875998
F09	Hs.68061	SPHK1	Sphingosine kinase 1	28.555	28.787	29.199	29.124		11.55	11.568	11.572	11.978		0.0179996	0.987601		0.0219975	0.984868		0.427999	0.743292
F10	Hs.705454	SPSB1	SplA/ryanodine receptor domain and SOCS box containing 1	27.338	27.455	28.347	28.097		10.333	10.236	10.72	10.951		-0.0970001	1.06955		0.386999	0.764719		0.618	0.651574
F11	Hs.437058	STAT5A	Signal transducer and activator of transcription 5A	22.115	22.442	22.673	22.391		5.11	5.223	5.046	5.245		0.112999	0.924664		-0.0640011	1.04536		0.135	0.91067
F12	Hs.595276	STAT5B	Signal transducer and activator of transcription 5B	22.886	22.979	23.838	23.297		5.881	5.76	6.211	6.151		-0.121	1.08749		0.329998	0.795538		0.27	0.829319
G01	Hs.715537	TBL1XR1	Transducin (beta)-like 1 X-linked receptor 1	21.317	21.488	21.705	21.43		4.312	4.269	4.078	4.284		-0.0429993	1.03025		-0.234001	1.17609		-0.0279999	1.0196
G02	Hs.241570	TNF	Tumor necrosis factor	24.763	24.377	24.612	23.62		7.758	7.158	6.985	6.474		-0.6	1.51572		-0.773003	1.70882		-1.284	2.43513
G03	Hs.211600	TNFAIP3	Tumor necrosis factor, alpha-induced protein 3	22.296	22.827	23.168	23.327		5.291	5.608	5.541	6.181		0.316999	0.802738		0.249998	0.840898		0.889999	0.539614
G04	Hs.716410	TSC22D3	TSC22 domain family, member 3	25.692	25.235	24.619	24.219		8.687	8.016	6.992	7.073		-0.671	1.59218		-1.695	3.23777		-1.614	3.06099
G05	Hs.524085	USP2	Ubiquitin specific peptidase 2	33.949	31.341	33.986	32.493		16.944	14.122	16.359	15.347		-2.822	7.07143		-0.585003	1.50004		-1.597	3.02514
G06	Hs.657355	USP54	Ubiquitin specific peptidase 54	24.856	25.235	25.764	24.989		7.851	8.016	8.137	7.843		0.164999	0.891929		0.285997	0.820174		-0.00800133	1.00556
G07	Hs.524368	VDR	Vitamin D (1,25- dihydroxyvitamin D3) receptor	25.093	24.754	24.985	24.651		8.088	7.535	7.358	7.505		-0.553001	1.46713		-0.730001	1.65864		-0.583002	1.49796
G08	Hs.370422	VLDLR	Very low density lipoprotein receptor	28.968	28.902	29.671	29.488		11.963	11.683	12.044	12.342		-0.280001	1.2142		0.0809975	0.945404		0.379	0.768971
G09	Hs.250	XDH	Xanthine dehydrogenase	Undetermined	Undetermined	Undetermined	Undetermined		#VALUE!	#VALUE!	#VALUE!	#VALUE!		#VALUE!	#VALUE!		#VALUE!	#VALUE!		#VALUE!	#VALUE!
G10	Hs.534052	ZFP36	Zinc finger protein 36, C3H type, homolog (mouse)	24.55	25.191	Undetermined	25.349		7.545	7.972	#VALUE!	8.203		0.427	0.743807		#VALUE!	#VALUE!		0.658001	0.633756
G11	Hs.380133	ZHX3	Zinc fingers and homeoboxes 3	24.941	24.761	24.833	24.322		7.936	7.542	7.206	7.176		-0.394001	1.31403		-0.730001	1.65864		-0.76	1.69349
G12	Hs.59757	ZNF281	Zinc finger protein 281	22.504	23.249	23.997	23.695		5.499	6.03	6.37	6.549		0.531	0.692075		0.870998	0.546768		1.05	0.482968
H01	Hs.520640	ACTB	Actin, beta	15.098	14.892	16.093	14.987		-1.907	-2.327	-1.534	-2.159
H02	Hs.534255	B2M	Beta-2-microglobulin	17.005	17.219	17.627	17.146		0	0	0	0
H03	Hs.592355	GAPDH	Glyceraldehyde-3-phosphate dehydrogenase	15.88	16.149	16.519	16.647		-1.125	-1.07	-1.108	-0.499001
H04	Hs.412707	HPRT1	Hypoxanthine phosphoribosyltransferase 1	21.462	21.828	22.125	21.813		4.457	4.609	4.498	4.667
H05	Hs.546285	RPLP0	Ribosomal protein, large, P0	14.351	14.35	15.011	14.197		-2.654	-2.869	-2.616	-2.949
H06	N/A	HGDC	Human Genomic DNA Contamination	Undetermined	Undetermined	Undetermined	Undetermined		#VALUE!	#VALUE!	#VALUE!	#VALUE!
H07	N/A	RTC	Reverse Transcription Control	22.174	21.961	21.962	22.251		5.169	4.742	4.335	5.105
H08	N/A	RTC	Reverse Transcription Control	22.089	21.953	22.14	22.008		5.084	4.734	4.513	4.862
H09	N/A	RTC	Reverse Transcription Control	22.195	21.961	22.167	21.993		5.19	4.742	4.54	4.847
H10	N/A	PPC	Positive PCR Control	18.397	18.268	18.432	18.371		1.392	1.049	0.804998	1.225
H11	N/A	PPC	Positive PCR Control	18.426	18.33	18.32	18.347		1.421	1.111	0.692999	1.201
H12	N/A	PPC	Positive PC	18.301	17.672	18.372	18.378		1.296	0.453001	0.744999	1.232

## Sheet: DOHH2
DOHH2
				Ct Values					ΔCT (B2M)					6438			Pred			C ombo
			Gene	DMSO	6438	Pred	Combo		DMSO	6438	Pred	Combo		ΔΔCT	Fold Change		ΔΔCT	Fold Change		ΔΔCT	Fold Change
A01	Hs.474018	ADARB1	Adenosine deaminase, RNA-specific, B1	31.818	31.431	33.56	30.189		12.809	12.855	14.676	12.038		0.0459995	0.968619		1.867	0.274143		-0.771	1.70645
A02	Hs.480190	AFF1	AF4/FMR2 family, member 1	24.684	23.888	23.992	23.224		5.675	5.312	5.108	5.073		-0.362999	1.2861		-0.566999	1.48144		-0.601997	1.51782
A03	Hs.470907	AK2	Adenylate kinase 2	20.334	20.173	20.262	19.961		1.325	1.597	1.378	1.81		0.272001	0.82817		0.0529995	0.96393		0.485003	0.714496
A04	Hs.501890	AMPD3	Adenosine monophosphate deaminase 3	26.401	26.146	27.535	26.852		7.392	7.57	8.651	8.701		0.178001	0.883927		1.259	0.417833		1.309	0.4036
A05	Hs.9613	ANGPTL4	Angiopoietin-like 4	31.134	30.82	31.538	30.854		12.125	12.244	12.654	12.703		0.118999	0.920826		0.528999	0.693035		0.578001	0.669891
A06	Hs.422986	ANXA4	Annexin A4	24.817	24.273	24.997	24.268		5.808	5.697	6.113	6.117		-0.110998	1.07998		0.305	0.809442		0.309002	0.8072
A07	Hs.76152	AQP1	Aquaporin 1 (Colton blood group)	Undetermined	Undetermined	Undetermined	Undetermined		#VALUE!	#VALUE!	#VALUE!	#VALUE!		#VALUE!	#VALUE!		#VALUE!	#VALUE!		#VALUE!	#VALUE!
A08	Hs.535297	ARID5B	AT rich interactive domain 5B (MRF1-like)	23.881	23.782	23.885	23.886		4.872	5.206	5.001	5.735		0.334	0.793334		0.129	0.914465		0.863001	0.549808
A09	Hs.591874	ASPH	Aspartate beta-hydroxylase	22.97	22.823	23.369	22.996		3.961	4.247	4.485	4.845		0.286001	0.820172		0.524	0.695441		0.884003	0.541862
A10	Hs.496487	ATF4	Activating transcription factor 4 (tax-responsive enhancer element B67)	19.156	19.19	19.313	18.983		0.146999	0.614	0.428999	0.832001		0.467001	0.723467		0.282	0.82245		0.685001	0.622005
A11	Hs.478588	BCL6	B-cell CLL/lymphoma 6	21.529	21.323	21.801	21.773		2.52	2.747	2.917	3.622		0.227001	0.854409		0.397001	0.759435		1.102	0.465869
A12	Hs.660998	BMPER	BMP binding endothelial regulator	38.037	39.092	39.378	39.656		19.028	20.516	20.494	21.505		1.488	0.356506		1.466	0.361985		2.477	0.179617
B01	Hs.489127	CALCR	CALCITONIN RECEPTOR	Undetermined	33.63	Undetermined	Undetermined		#VALUE!	15.054	#VALUE!	#VALUE!		#VALUE!	#VALUE!		#VALUE!	#VALUE!		#VALUE!	#VALUE!
B02	Hs.699463	CEBPA	CCAAT/enhancer binding protein (C/EBP), alpha	34.654	30.676	32.188	30.646		15.645	12.1	13.304	12.495		-3.545	11.6721		-2.341	5.06654		-3.15	8.87654
B03	Hs.517106	CEBPB	CCAAT/enhancer binding protein (C/EBP), beta	23.911	23.925	24.317	24.001		4.902	5.349	5.433	5.85		0.447001	0.733566		0.531	0.692075		0.948002	0.51835
B04	Hs.508716	COL4A2	Collagen, type IV, alpha 2	32.314	34.119	38.993	34.143		13.305	15.543	20.109	15.992		2.238	0.21198		6.804	0.00894935		2.687	0.155286
B05	Hs.516646	CREB1	CAMP responsive element binding protein 1	22.93	22.746	22.89	22.73		3.921	4.17	4.006	4.579		0.249001	0.841479		0.0849991	0.942785		0.658001	0.633756
B06	Hs.522110	CREB3	CAMP responsive element binding protein 3	24.929	24.84	24.865	24.647		5.92	6.264	5.981	6.496		0.344	0.787854		0.0609989	0.9586		0.576	0.670821
B07	Hs.372924	CREB3L4	CAMP responsive element binding protein 3-like 4	24.405	24.11	24.616	24.373		5.396	5.534	5.732	6.222		0.138	0.908778		0.335999	0.792236		0.826	0.564091
B08	Hs.591346	CTGF	Connective tissue growth factor	33.711	32.76	33.728	33.696		14.702	14.184	14.844	15.545		-0.518	1.43197		0.142002	0.906261		0.843002	0.557482
B09	Hs.355264	CYB561	Cytochrome b-561	37.79	31.945	39.582	34.331		18.781	13.369	20.698	16.18		-5.412	42.5769		1.917	0.264805		-2.601	6.06706
B10	Hs.523012	DDIT4	DNA-damage-inducible transcript 4	23.934	23.508	24.105	22.948		4.925	4.932	5.221	4.797		0.00699997	0.99516		0.296	0.814508		-0.127998	1.09278
B11	Hs.165636	DIRAS2	DIRAS family, GTP-binding RAS-like 2	Undetermined	Undetermined	Undetermined	Undetermined		#VALUE!	#VALUE!	#VALUE!	#VALUE!		#VALUE!	#VALUE!		#VALUE!	#VALUE!		#VALUE!	#VALUE!
B12	Hs.171695	DUSP1	Dual specificity phosphatase 1	27.604	27.132	27.866	27.262		8.595	8.556	8.982	9.111		-0.0389996	1.0274		0.386999	0.764719		0.516001	0.699308
C01	Hs.511899	EDN1	Endothelin 1	31.233	32.26	32.263	31.224		12.224	13.684	13.379	13.073		1.46	0.363493		1.155	0.449066		0.849003	0.555168
C02	Hs.368808	EHD3	EH-domain containing 3	32.315	28.852	31.098	28.674		13.306	10.276	12.214	10.523		-3.03	8.16809		-1.092	2.13169		-2.783	6.88281
C03	Hs.605445	ERRFI1	ERBB receptor feedback inhibitor 1	32.525	30.163	32.635	29.588		13.516	11.587	13.751	11.437		-1.929	3.80791		0.234997	0.849687		-2.079	4.22514
C04	Hs.407190	FKBP5	FK506 binding protein 5	21.985	21.52	20.912	20.512		2.976	2.944	2.028	2.361		-0.0319996	1.02243		-0.948	1.9292		-0.615	1.53156
C05	Hs.220971	FOSL2	FOS-like antigen 2	31.767	29.872	31.543	29.925		12.758	11.296	12.659	11.774		-1.462	2.7549		-0.0990009	1.07103		-0.983999	1.97794
C06	Hs.631744	GDPD1	Glycerophosphodiester phosphodiesterase domain containing 1	27.532	27.57	27.884	27.396		8.523	8.994	9	9.245		0.471001	0.721464		0.477001	0.718469		0.722002	0.606256
C07	Hs.767	GHRHR	Growth hormone releasing hormone receptor	37.684	39.644	36.095	37.813		18.675	21.068	17.211	19.662		2.393	0.190386		-1.464	2.75872		0.987003	0.504525
C08	Hs.518525	GLUL	Glutamate-ammonia ligase	36.133	36.671	34.574	36.099		17.124	18.095	15.69	17.948		0.971003	0.510151		-1.434	2.70194		0.824001	0.564873
C09	Hs.500756	GOT1	Glutamic-oxaloacetic transaminase 1, soluble (aspartate aminotransferase 1)	23.427	23.126	23.532	22.88		4.418	4.55	4.648	4.729		0.132	0.912566		0.23	0.852635		0.311001	0.806082
C10	Hs.463511	H6PD	Hexose-6-phosphate dehydrogenase (glucose 1-dehydrogenase)	24.717	24.377	24.969	24.453		5.708	5.801	6.085	6.302		0.0930023	0.93757		0.377001	0.770037		0.594002	0.662503
C11	Hs.159226	HAS2	Hyaluronan synthase 2	Undetermined	Undetermined	Undetermined	Undetermined		#VALUE!	#VALUE!	#VALUE!	#VALUE!		#VALUE!	#VALUE!		#VALUE!	#VALUE!		#VALUE!	#VALUE!
C12	Hs.445497	HNRPLL	Heterogeneous nuclear ribonucleoprotein L-like	30.324	29.151	33.284	31.38		11.315	10.575	14.4	13.229		-0.74	1.67018		3.085	0.117848		1.914	0.265356
D01	Hs.193717	IL10	Interleukin 10	Undetermined	Undetermined	Undetermined	Undetermined		#VALUE!	#VALUE!	#VALUE!	#VALUE!		#VALUE!	#VALUE!		#VALUE!	#VALUE!		#VALUE!	#VALUE!
D02	Hs.81134	IL1RN	Interleukin 1 receptor antagonist	Undetermined	32.271	33.56	31.586		#VALUE!	13.695	14.676	13.435		#VALUE!	#VALUE!		#VALUE!	#VALUE!		#VALUE!	#VALUE!
D03	Hs.654458	IL6	Interleukin 6 (interferon, beta 2)	Undetermined	Undetermined	34.758	37.608		#VALUE!	#VALUE!	15.874	19.457		#VALUE!	#VALUE!		#VALUE!	#VALUE!		#VALUE!	#VALUE!
D04	Hs.709210	IL6R	Interleukin 6 receptor	Undetermined	31.962	Undetermined	32.383		#VALUE!	13.386	#VALUE!	14.232		#VALUE!	#VALUE!		#VALUE!	#VALUE!		#VALUE!	#VALUE!
D05	Hs.525752	KLF13	Kruppel-like factor 13	22.951	22.42	22.546	21.765		3.942	3.844	3.662	3.614		-0.0979996	1.07029		-0.280001	1.2142		-0.327999	1.25527
D06	Hs.150557	KLF9	Kruppel-like factor 9	28.691	28.439	28.547	27.741		9.682	9.863	9.663	9.59		0.181	0.882092		-0.0189991	1.01326		-0.0919991	1.06585
D07	Hs.102267	LOX	Lysyl oxidase	33.562	32.997	34.158	32.855		14.553	14.421	15.274	14.704		-0.131998	1.09581		0.721001	0.606676		0.151001	0.900625
D08	Hs.306178	MERTK	C-mer proto-oncogene tyrosine kinase	32.997	32.456	32.892	31.474		13.988	13.88	14.008	13.323		-0.108	1.07773		0.0199966	0.986235		-0.664999	1.58557
D09	Hs.534330	MT1E	Metallothionein 1E	39.692	Undetermined	Undetermined	Undetermined		20.683	#VALUE!	#VALUE!	#VALUE!		#VALUE!	#VALUE!		#VALUE!	#VALUE!		#VALUE!	#VALUE!
D10	Hs.647371	MT2A	Metallothionein 2A	39.646	Undetermined	Undetermined	Undetermined		20.637	#VALUE!	#VALUE!	#VALUE!		#VALUE!	#VALUE!		#VALUE!	#VALUE!		#VALUE!	#VALUE!
D11	Hs.81328	NFKBIA	Nuclear factor of kappa light polypeptide gene enhancer in B-cells inhibitor, alpha	22.891	22.625	22.83	22.625		3.882	4.049	3.946	4.474		0.167	0.890693		0.0639992	0.956609		0.592001	0.663422
D12	Hs.122926	NR3C1	Nuclear receptor subfamily 3, group C, member 1 (glucocorticoid receptor)	22.602	22.43	22.794	22.573		3.593	3.854	3.91	4.422		0.261002	0.834508		0.317001	0.802737		0.829002	0.562918
E01	Hs.458596	PDCD7	Programmed cell death 7	23.656	23.417	23.552	23.397		4.647	4.841	4.668	5.246		0.194	0.874178		0.0209999	0.985549		0.599001	0.660211
E02	Hs.509067	PDGFRB	Platelet-derived growth factor receptor, beta polypeptide	Undetermined	35.193	34.934	31.552		#VALUE!	16.617	16.05	13.401		#VALUE!	#VALUE!		#VALUE!	#VALUE!		#VALUE!	#VALUE!
E03	Hs.22265	PDP1	Pyruvate dehyrogenase phosphatase catalytic subunit 1	25.863	25.175	25.682	25.33		6.854	6.599	6.798	7.179		-0.255001	1.19334		-0.0560017	1.03958		0.325001	0.798298
E04	Hs.445534	PER1	Period homolog 1 (Drosophila)	24.944	24.717	25.142	25.289		5.935	6.141	6.258	7.138		0.205999	0.866938		0.323	0.799406		1.203	0.434371
E05	Hs.58756	PER2	Period homolog 2 (Drosophila)	24.642	23.835	24.159	23.476		5.633	5.259	5.275	5.325		-0.374001	1.29594		-0.358	1.28165		-0.307999	1.23799
E06	Hs.132225	PIK3R1	Phosphoinositide-3-kinase, regulatory subunit 1 (alpha)	24.177	23.712	23.85	23.61		5.168	5.136	4.966	5.459		-0.0319996	1.02243		-0.202	1.15029		0.291002	0.817334
E07	Hs.382865	PLD1	Phospholipase D1, phosphatidylcholine-specific	37.038	Undetermined	37.12	38.323		18.029	#VALUE!	18.236	20.172		#VALUE!	#VALUE!		0.207001	0.866336		2.14301	0.226408
E08	Hs.466383	PLEKHF1	Pleckstrin homology domain containing, family F (with FYVE domain) member 1	29.886	28.946	29.414	28.738		10.877	10.37	10.53	10.587		-0.507	1.42109		-0.347	1.27191		-0.289997	1.22264
E09	Hs.493649	POU2F1	POU class 2 homeobox 1	24.378	24.003	24.648	23.667		5.369	5.427	5.764	5.516		0.0580006	0.960594		0.395	0.760489		0.147001	0.903126
E10	Hs.654420	POU2F2	POU class 2 homeobox 2	22.469	22.167	22.489	21.93		3.46	3.591	3.605	3.779		0.131001	0.913198		0.145	0.904379		0.319002	0.801624
E11	Hs.593075	RASA3	RAS p21 protein activator 3	27.152	27.636	27.803	28.392		8.143	9.06	8.919	10.241		0.917	0.529609		0.775999	0.583984		2.098	0.233582
E12	Hs.78944	RGS2	Regulator of G-protein signaling 2, 24kDa	24.79	24.861	25.514	25.639		5.781	6.285	6.63	7.488		0.504	0.705149		0.848999	0.55517		1.707	0.306296
F01	Hs.502876	RHOB	Ras homolog gene family, member B	32.661	30.745	33.162	30.702		13.652	12.169	14.278	12.551		-1.483	2.79529		0.625999	0.647971		-1.101	2.14503
F02	Hs.656339	RHOJ	Ras homolog gene family, member J	Undetermined	Undetermined	Undetermined	Undetermined		#VALUE!	#VALUE!	#VALUE!	#VALUE!		#VALUE!	#VALUE!		#VALUE!	#VALUE!		#VALUE!	#VALUE!
F03	Hs.591336	SESN1	Sestrin 1	24.226	23.848	22.839	21.993		5.217	5.272	3.955	3.842		0.0550003	0.962594		-1.262	2.39828		-1.375	2.59368
F04	Hs.510078	SGK1	Serum/glucocorticoid regulated kinase 1	27.633	27.821	29.628	29.125		8.624	9.245	10.744	10.974		0.621	0.65022		2.12	0.230047		2.35	0.196146
F05	Hs.452996	SLC10A6	Solute carrier family 10 (sodium/bile acid cotransporter family), member 6	34.483	36.435	36.176	32.738		15.474	17.859	17.292	14.587		2.385	0.191445		1.818	0.283614		-0.887001	1.84933
F06	Hs.30246	SLC19A2	Solute carrier family 19 (thiamine transporter), member 2	25.6	24.859	25.455	24.769		6.591	6.283	6.571	6.618		-0.308001	1.23799		-0.0200005	1.01396		0.0270004	0.981459
F07	Hs.443572	SLC22A5	Solute carrier family 22 (organic cation/carnitine transporter), member 5	28.392	27.992	28.915	27.835		9.383	9.416	10.031	9.684		0.0330009	0.977385		0.648001	0.638164		0.301001	0.811689
F08	Hs.31121	SNTA1	Syntrophin, alpha 1 (dystrophin-associated protein A1, 59kDa, acidic component)	24.584	24.55	25.124	25		5.575	5.974	6.24	6.849		0.399	0.758384		0.665001	0.630688		1.274	0.413511
F09	Hs.68061	SPHK1	Sphingosine kinase 1	30.677	28.863	29.971	28.646		11.668	10.287	11.087	10.495		-1.381	2.60449		-0.580999	1.49589		-1.173	2.2548
F10	Hs.705454	SPSB1	SplA/ryanodine receptor domain and SOCS box containing 1	27.11	26.652	26.911	26.621		8.101	8.076	8.027	8.47		-0.0249996	1.01748		-0.0740013	1.05263		0.369001	0.774318
F11	Hs.437058	STAT5A	Signal transducer and activator of transcription 5A	24.237	23.771	23.885	23.477		5.228	5.195	5.001	5.326		-0.032999	1.02314		-0.226999	1.1704		0.0980015	0.934326
F12	Hs.595276	STAT5B	Signal transducer and activator of transcription 5B	22.503	22.328	22.632	22.414		3.494	3.752	3.748	4.263		0.257999	0.836247		0.254	0.838568		0.769001	0.586824
G01	Hs.715537	TBL1XR1	Transducin (beta)-like 1 X-linked receptor 1	21.397	20.994	21.304	21.133		2.388	2.418	2.42	2.982		0.0300007	0.97942		0.0320015	0.978062		0.594002	0.662503
G02	Hs.241570	TNF	Tumor necrosis factor	31.328	31.849	31.956	31.194		12.319	13.273	13.072	13.043		0.954002	0.516198		0.753	0.593368		0.724003	0.605415
G03	Hs.211600	TNFAIP3	Tumor necrosis factor, alpha-induced protein 3	28.26	27.52	Undetermined	30.586		9.251	8.944	#VALUE!	12.435		-0.306999	1.23713		#VALUE!	#VALUE!		3.184	0.110032
G04	Hs.716410	TSC22D3	TSC22 domain family, member 3	25.176	24.752	23.31	22.374		6.167	6.176	4.426	4.223		0.00900078	0.993781		-1.741	3.34267		-1.944	3.84771
G05	Hs.524085	USP2	Ubiquitin specific peptidase 2	24.104	23.684	23.501	22.971		5.095	5.108	4.617	4.82		0.0130005	0.991029		-0.478001	1.39281		-0.274998	1.20999
G06	Hs.657355	USP54	Ubiquitin specific peptidase 54	26.599	25.892	26.683	25.856		7.59	7.316	7.799	7.705		-0.274	1.20916		0.209	0.865137		0.115002	0.923381
G07	Hs.524368	VDR	Vitamin D (1,25- dihydroxyvitamin D3) receptor	27.406	26.426	26.847	26.577		8.397	7.85	7.963	8.426		-0.546999	1.46104		-0.434	1.35097		0.0290012	0.980099
G08	Hs.370422	VLDLR	Very low density lipoprotein receptor	27.166	27.232	28.584	27.543		8.157	8.656	9.7	9.392		0.499001	0.707597		1.543	0.343171		1.235	0.424842
G09	Hs.250	XDH	Xanthine dehydrogenase	Undetermined	Undetermined	Undetermined	Undetermined		#VALUE!	#VALUE!	#VALUE!	#VALUE!		#VALUE!	#VALUE!		#VALUE!	#VALUE!		#VALUE!	#VALUE!
G10	Hs.534052	ZFP36	Zinc finger protein 36, C3H type, homolog (mouse)	24.17	23.98	24.27	24.094		5.161	5.404	5.386	5.943		0.243	0.844986		0.225	0.855595		0.782001	0.581559
G11	Hs.380133	ZHX3	Zinc fingers and homeoboxes 3	25.2	24.611	24.418	23.897		6.191	6.035	5.534	5.746		-0.156	1.11419		-0.657001	1.5768		-0.445	1.36131
G12	Hs.59757	ZNF281	Zinc finger protein 281	24.066	23.541	23.828	23.343		5.057	4.965	4.944	5.192		-0.0919991	1.06585		-0.113001	1.08148		0.135002	0.910668
H01	Hs.520640	ACTB	Actin, beta	14.843	14.519	14.721	14.509		-4.166	-4.057	-4.163	-3.642
H02	Hs.534255	B2M	Beta-2-microglobulin	19.009	18.576	18.884	18.151		0	0	0	0
H03	Hs.592355	GAPDH	Glyceraldehyde-3-phosphate dehydrogenase	16.513	16.197	16.551	16.157		-2.496	-2.379	-2.333	-1.994
H04	Hs.412707	HPRT1	Hypoxanthine phosphoribosyltransferase 1	21.698	21.561	21.777	21.657		2.689	2.985	2.893	3.506
H05	Hs.546285	RPLP0	Ribosomal protein, large, P0	15.187	14.935	15.128	14.595		-3.822	-3.641	-3.756	-3.556
H06	N/A	HGDC	Human Genomic DNA Contamination	Undetermined	Undetermined	Undetermined	Undetermined		#VALUE!	#VALUE!	#VALUE!	#VALUE!
H07	N/A	RTC	Reverse Transcription Control	21.284	21.345	21.449	21.483		2.275	2.769	2.565	3.332
H08	N/A	RTC	Reverse Transcription Control	21.287	21.41	21.464	21.371		2.278	2.834	2.58	3.22
H09	N/A	RTC	Reverse Transcription Control	21.358	21.384	21.483	21.483		2.349	2.808	2.599	3.332
H10	N/A	PPC	Positive PCR Control	18.611	18.672	18.684	18.624		-0.398001	0.0960007	-0.200001	0.473001
H11	N/A	PPC	Positive PCR Control	18.638	19.142	18.699	18.587		-0.371	0.566	-0.185001	0.436001
H12	N/A	PPC	Positive PC	18.646	18.711	19.076	18.685		-0.363001	0.135	0.191999	0.534

## Sheet: WSU
WSU-DLCL2
				Ct Values					ΔCT (B2M)					6438			Pred			C ombo
			Gene	DMSO	6438	Pred	Combo		DMSO	6438	Pred	Combo		ΔΔCT	Fold Change		ΔΔCT	Fold Change		ΔΔCT	Fold Change
A01	Hs.474018	ADARB1	Adenosine deaminase, RNA-specific, B1	26.316	25.386	26.108	26.018		6.866	5.701	6.963	5.845		-1.165	2.24233		0.0970001	0.934975		-1.021	2.02932
A02	Hs.480190	AFF1	AF4/FMR2 family, member 1	28.103	27.925	27.334	26.727		8.653	8.24	8.189	6.554		-0.413	1.33145		-0.464001	1.37936		-2.099	4.28413
A03	Hs.470907	AK2	Adenylate kinase 2	20.644	21.365	20.433	22.069		1.194	1.68	1.288	1.896		0.486002	0.714001		0.0940018	0.93692		0.702002	0.614719
A04	Hs.501890	AMPD3	Adenosine monophosphate deaminase 3	28.467	27.162	27.943	26.847		9.017	7.477	8.798	6.674		-1.54	2.90794		-0.218998	1.16392		-2.343	5.07356
A05	Hs.9613	ANGPTL4	Angiopoietin-like 4	31.444	30.487	30.81	31.51		11.994	10.802	11.665	11.337		-1.192	2.28469		-0.329	1.25614		-0.657	1.5768
A06	Hs.422986	ANXA4	Annexin A4	27.736	24.659	27.406	25.013		8.286	4.974	8.261	4.84		-3.312	9.93141		-0.0249996	1.01748		-3.446	10.8981
A07	Hs.76152	AQP1	Aquaporin 1 (Colton blood group)	Undetermined	33.645	33.595	32.796		#VALUE!	13.96	14.45	12.623		#VALUE!	#VALUE!		#VALUE!	#VALUE!		#VALUE!	#VALUE!
A08	Hs.535297	ARID5B	AT rich interactive domain 5B (MRF1-like)	26.244	26.126	26.721	27.14		6.794	6.441	7.576	6.967		-0.352999	1.27721		0.782001	0.581559		0.173	0.886996
A09	Hs.591874	ASPH	Aspartate beta-hydroxylase	22.285	22.415	21.939	22.834		2.835	2.73	2.794	2.661		-0.104998	1.07549		-0.0410004	1.02883		-0.174	1.12818
A10	Hs.496487	ATF4	Activating transcription factor 4 (tax-responsive enhancer element B67)	19.874	20.47	19.659	20.871		0.424	0.785	0.514	0.698		0.361	0.778625		0.0900002	0.939523		0.274	0.827023
A11	Hs.478588	BCL6	B-cell CLL/lymphoma 6	20.954	20.795	20.898	21.133		1.504	1.11	1.753	0.959999		-0.393999	1.31403		0.249001	0.841479		-0.544001	1.45801
A12	Hs.660998	BMPER	BMP binding endothelial regulator	39.814	Undetermined	Undetermined	38.494		20.364	#VALUE!	#VALUE!	18.321		#VALUE!	#VALUE!		#VALUE!	#VALUE!		-2.043	4.12101
B01	Hs.489127	CALCR	CALCITONIN RECEPTOR	Undetermined	Undetermined	Undetermined	Undetermined		#VALUE!	#VALUE!	#VALUE!	#VALUE!		#VALUE!	#VALUE!		#VALUE!	#VALUE!		#VALUE!	#VALUE!
B02	Hs.699463	CEBPA	CCAAT/enhancer binding protein (C/EBP), alpha	28.438	27.014	27.838	27.647		8.988	7.329	8.693	7.474		-1.659	3.15797		-0.295	1.22689		-1.514	2.85601
B03	Hs.517106	CEBPB	CCAAT/enhancer binding protein (C/EBP), beta	25.266	26.77	25.775	27.187		5.816	7.085	6.63	7.014		1.269	0.414947		0.813999	0.568803		1.198	0.435879
B04	Hs.508716	COL4A2	Collagen, type IV, alpha 2	Undetermined	Undetermined	34.328	Undetermined		#VALUE!	#VALUE!	15.183	#VALUE!		#VALUE!	#VALUE!		#VALUE!	#VALUE!		#VALUE!	#VALUE!
B05	Hs.516646	CREB1	CAMP responsive element binding protein 1	23.17	23.413	22.732	23.778		3.72	3.728	3.587	3.605		0.00800133	0.994469		-0.132999	1.09657		-0.115	1.08297
B06	Hs.522110	CREB3	CAMP responsive element binding protein 3	25.309	25.459	24.551	25.393		5.859	5.774	5.406	5.22		-0.0849991	1.06069		-0.452999	1.36888		-0.639	1.55725
B07	Hs.372924	CREB3L4	CAMP responsive element binding protein 3-like 4	25.072	24.392	24.437	24.344		5.622	4.707	5.292	4.171		-0.914999	1.88557		-0.33	1.25701		-1.451	2.73398
B08	Hs.591346	CTGF	Connective tissue growth factor	Undetermined	Undetermined	Undetermined	Undetermined		#VALUE!	#VALUE!	#VALUE!	#VALUE!		#VALUE!	#VALUE!		#VALUE!	#VALUE!		#VALUE!	#VALUE!
B09	Hs.355264	CYB561	Cytochrome b-561	36.874	31.478	32.971	33.799		17.424	11.793	13.826	13.626		-5.631	49.5564		-3.598	12.1089		-3.798	13.9095
B10	Hs.523012	DDIT4	DNA-damage-inducible transcript 4	24.229	24.404	22.252	22.739		4.779	4.719	3.107	2.566		-0.0599995	1.04247		-1.672	3.18656		-2.213	4.63638
B11	Hs.165636	DIRAS2	DIRAS family, GTP-binding RAS-like 2	Undetermined	Undetermined	Undetermined	Undetermined		#VALUE!	#VALUE!	#VALUE!	#VALUE!		#VALUE!	#VALUE!		#VALUE!	#VALUE!		#VALUE!	#VALUE!
B12	Hs.171695	DUSP1	Dual specificity phosphatase 1	25.679	27.284	25.828	26.552		6.229	7.599	6.683	6.379		1.37	0.386891		0.453999	0.730017		0.15	0.901251
C01	Hs.511899	EDN1	Endothelin 1	Undetermined	26.349	30.819	26.407		#VALUE!	6.664	11.674	6.234		#VALUE!	#VALUE!		#VALUE!	#VALUE!		#VALUE!	#VALUE!
C02	Hs.368808	EHD3	EH-domain containing 3	29.674	24.27	27.724	24.166		10.224	4.585	8.579	3.993		-5.639	49.8319		-1.645	3.12748		-6.231	75.1134
C03	Hs.605445	ERRFI1	ERBB receptor feedback inhibitor 1	Undetermined	32.771	Undetermined	32.896		#VALUE!	13.086	#VALUE!	12.723		#VALUE!	#VALUE!		#VALUE!	#VALUE!		#VALUE!	#VALUE!
C04	Hs.407190	FKBP5	FK506 binding protein 5	22.873	23.267	21.321	21.824		3.423	3.582	2.176	1.651		0.159002	0.895644		-1.247	2.37347		-1.772	3.41527
C05	Hs.220971	FOSL2	FOS-like antigen 2	31.109	34.14	33.647	34.69		11.659	14.455	14.502	14.517		2.796	0.143986		2.843	0.139371		2.858	0.137929
C06	Hs.631744	GDPD1	Glycerophosphodiester phosphodiesterase domain containing 1	28.371	27.494	28.235	27.303		8.921	7.809	9.09	7.13		-1.112	2.16145		0.169001	0.889459		-1.791	3.46055
C07	Hs.767	GHRHR	Growth hormone releasing hormone receptor	34.636	39.957	37.789	Undetermined		15.186	20.272	18.644	#VALUE!		5.086	0.0294416		3.458	0.0909993		#VALUE!	#VALUE!
C08	Hs.518525	GLUL	Glutamate-ammonia ligase	Undetermined	28.395	31.475	30.591		#VALUE!	8.71	12.33	10.418		#VALUE!	#VALUE!		#VALUE!	#VALUE!		#VALUE!	#VALUE!
C09	Hs.500756	GOT1	Glutamic-oxaloacetic transaminase 1, soluble (aspartate aminotransferase 1)	22.884	23.827	22.841	24.411		3.434	4.142	3.696	4.238		0.708	0.612168		0.261999	0.833932		0.803999	0.572759
C10	Hs.463511	H6PD	Hexose-6-phosphate dehydrogenase (glucose 1-dehydrogenase)	26.36	25.976	26.197	25.435		6.91	6.291	7.052	5.262		-0.618999	1.53581		0.142	0.906262		-1.648	3.13399
C11	Hs.159226	HAS2	Hyaluronan synthase 2	Undetermined	Undetermined	Undetermined	Undetermined		#VALUE!	#VALUE!	#VALUE!	#VALUE!		#VALUE!	#VALUE!		#VALUE!	#VALUE!		#VALUE!	#VALUE!
C12	Hs.445497	HNRPLL	Heterogeneous nuclear ribonucleoprotein L-like	23.972	24.17	24.75	26.864		4.522	4.485	5.605	6.691		-0.0369987	1.02598		1.083	0.472046		2.169	0.222365
D01	Hs.193717	IL10	Interleukin 10	Undetermined	34.229	34.306	35.01		#VALUE!	14.544	15.161	14.837		#VALUE!	#VALUE!		#VALUE!	#VALUE!		#VALUE!	#VALUE!
D02	Hs.81134	IL1RN	Interleukin 1 receptor antagonist	32.606	28.388	33.599	29.393		13.156	8.703	14.454	9.22		-4.453	21.9021		1.298	0.40669		-3.936	15.3057
D03	Hs.654458	IL6	Interleukin 6 (interferon, beta 2)	Undetermined	Undetermined	Undetermined	Undetermined		#VALUE!	#VALUE!	#VALUE!	#VALUE!		#VALUE!	#VALUE!		#VALUE!	#VALUE!		#VALUE!	#VALUE!
D04	Hs.709210	IL6R	Interleukin 6 receptor	Undetermined	33.814	Undetermined	Undetermined		#VALUE!	14.129	#VALUE!	#VALUE!		#VALUE!	#VALUE!		#VALUE!	#VALUE!		#VALUE!	#VALUE!
D05	Hs.525752	KLF13	Kruppel-like factor 13	24.539	23.8	23.792	23.671		5.089	4.115	4.647	3.498		-0.973999	1.96428		-0.441999	1.35849		-1.591	3.01258
D06	Hs.150557	KLF9	Kruppel-like factor 9	30.841	28.881	30.105	28.187		11.391	9.196	10.96	8.014		-2.195	4.57889		-0.431	1.34817		-3.377	10.3891
D07	Hs.102267	LOX	Lysyl oxidase	34.266	34.399	34.511	34.207		14.816	14.714	15.366	14.034		-0.101999	1.07326		0.550003	0.683019		-0.781998	1.71951
D08	Hs.306178	MERTK	C-mer proto-oncogene tyrosine kinase	Undetermined	31.323	32.524	Undetermined		#VALUE!	11.638	13.379	#VALUE!		#VALUE!	#VALUE!		#VALUE!	#VALUE!		#VALUE!	#VALUE!
D09	Hs.534330	MT1E	Metallothionein 1E	Undetermined	Undetermined	Undetermined	Undetermined		#VALUE!	#VALUE!	#VALUE!	#VALUE!		#VALUE!	#VALUE!		#VALUE!	#VALUE!		#VALUE!	#VALUE!
D10	Hs.647371	MT2A	Metallothionein 2A	24.717	23.499	24.518	24.35		5.267	3.814	5.373	4.177		-1.453	2.73776		0.106001	0.92916		-1.09	2.12874
D11	Hs.81328	NFKBIA	Nuclear factor of kappa light polypeptide gene enhancer in B-cells inhibitor, alpha	22.371	23.807	22.895	23.454		2.921	4.122	3.75	3.281		1.201	0.434974		0.829	0.562919		0.360001	0.779164
D12	Hs.122926	NR3C1	Nuclear receptor subfamily 3, group C, member 1 (glucocorticoid receptor)	23.25	23.121	23.11	23.3		3.8	3.436	3.965	3.127		-0.363998	1.28699		0.165001	0.891928		-0.673	1.59439
E01	Hs.458596	PDCD7	Programmed cell death 7	24.179	24.74	23.874	25.248		4.729	5.055	4.729	5.075		0.326	0.797745		0	1		0.345999	0.786763
E02	Hs.509067	PDGFRB	Platelet-derived growth factor receptor, beta polypeptide	Undetermined	Undetermined	Undetermined	Undetermined		#VALUE!	#VALUE!	#VALUE!	#VALUE!		#VALUE!	#VALUE!		#VALUE!	#VALUE!		#VALUE!	#VALUE!
E03	Hs.22265	PDP1	Pyruvate dehyrogenase phosphatase catalytic subunit 1	25.371	25.226	24.957	25.536		5.921	5.541	5.812	5.363		-0.379999	1.30134		-0.108999	1.07848		-0.558001	1.47223
E04	Hs.445534	PER1	Period homolog 1 (Drosophila)	25.109	25.82	24.989	26.651		5.659	6.135	5.844	6.478		0.476002	0.718967		0.185001	0.879648		0.819	0.566835
E05	Hs.58756	PER2	Period homolog 2 (Drosophila)	24.451	24.837	24.218	25.563		5.001	5.152	5.073	5.39		0.151001	0.900625		0.0720005	0.951318		0.389	0.763659
E06	Hs.132225	PIK3R1	Phosphoinositide-3-kinase, regulatory subunit 1 (alpha)	23.734	24.332	23.429	24.08		4.284	4.647	4.284	3.907		0.363003	0.777545		1.90735e-06	0.999999		-0.376999	1.29864
E07	Hs.382865	PLD1	Phospholipase D1, phosphatidylcholine-specific	Undetermined	Undetermined	35.266	Undetermined		#VALUE!	#VALUE!	16.121	#VALUE!		#VALUE!	#VALUE!		#VALUE!	#VALUE!		#VALUE!	#VALUE!
E08	Hs.466383	PLEKHF1	Pleckstrin homology domain containing, family F (with FYVE domain) member 1	27.205	28.66	26.977	29.585		7.755	8.975	7.832	9.412		1.22	0.429282		0.0769997	0.948027		1.657	0.317098
E09	Hs.493649	POU2F1	POU class 2 homeobox 1	24.234	24.671	24.368	24.732		4.784	4.986	5.223	4.559		0.202002	0.869344		0.439001	0.737645		-0.224998	1.16878
E10	Hs.654420	POU2F2	POU class 2 homeobox 2	23.123	22.678	22.565	22.92		3.673	2.993	3.42	2.747		-0.679998	1.60214		-0.252998	1.19168		-0.925999	1.9
E11	Hs.593075	RASA3	RAS p21 protein activator 3	23.952	23.208	23.454	23.293		4.502	3.523	4.309	3.12		-0.978998	1.9711		-0.192999	1.14314		-1.382	2.60629
E12	Hs.78944	RGS2	Regulator of G-protein signaling 2, 24kDa	22.902	24.869	23.962	27.302		3.452	5.184	4.817	7.129		1.732	0.301034		1.365	0.388234		3.677	0.0781831
F01	Hs.502876	RHOB	Ras homolog gene family, member B	29.724	27.234	28.803	27.392		10.274	7.549	9.658	7.219		-2.725	6.6116		-0.616001	1.53262		-3.055	8.31087
F02	Hs.656339	RHOJ	Ras homolog gene family, member J	Undetermined	Undetermined	Undetermined	Undetermined		#VALUE!	#VALUE!	#VALUE!	#VALUE!		#VALUE!	#VALUE!		#VALUE!	#VALUE!		#VALUE!	#VALUE!
F03	Hs.591336	SESN1	Sestrin 1	28.689	25.215	25.915	21.378		9.239	5.53	6.77	1.205		-3.709	13.0773		-2.469	5.53659		-8.034	262.105
F04	Hs.510078	SGK1	Serum/glucocorticoid regulated kinase 1	25.579	28.624	27.309	30.174		6.129	8.939	8.164	10.001		2.81	0.142595		2.035	0.244008		3.872	0.0682986
F05	Hs.452996	SLC10A6	Solute carrier family 10 (sodium/bile acid cotransporter family), member 6	36.617	35.684	37.2	39.653		17.167	15.999	18.055	19.48		-1.168	2.247		0.888	0.540363		2.313	0.201242
F06	Hs.30246	SLC19A2	Solute carrier family 19 (thiamine transporter), member 2	26.638	26.125	25.887	26.101		7.188	6.44	6.742	5.928		-0.747999	1.67946		-0.446001	1.36226		-1.26	2.39496
F07	Hs.443572	SLC22A5	Solute carrier family 22 (organic cation/carnitine transporter), member 5	28.901	26.64	29.427	27.488		9.451	6.955	10.282	7.315		-2.496	5.64119		0.831001	0.562139		-2.136	4.39541
F08	Hs.31121	SNTA1	Syntrophin, alpha 1 (dystrophin-associated protein A1, 59kDa, acidic component)	24.438	24.181	24.329	25.166		4.988	4.496	5.184	4.993		-0.491999	1.40639		0.196001	0.872967		0.00500107	0.99654
F09	Hs.68061	SPHK1	Sphingosine kinase 1	29.643	29.333	29.804	29.702		10.193	9.648	10.659	9.529		-0.544998	1.45902		0.466002	0.723968		-0.664	1.58447
F10	Hs.705454	SPSB1	SplA/ryanodine receptor domain and SOCS box containing 1	29.613	26.952	29.963	27.294		10.163	7.267	10.818	7.121		-2.896	7.4436		0.654999	0.635076		-3.042	8.23632
F11	Hs.437058	STAT5A	Signal transducer and activator of transcription 5A	25.567	25.495	25.699	24.956		6.117	5.81	6.554	4.783		-0.306997	1.23713		0.437	0.738669		-1.334	2.52101
F12	Hs.595276	STAT5B	Signal transducer and activator of transcription 5B	23.414	23.453	23.27	23.985		3.964	3.768	4.125	3.812		-0.195999	1.14552		0.161001	0.894404		-0.151999	1.11111
G01	Hs.715537	TBL1XR1	Transducin (beta)-like 1 X-linked receptor 1	21.602	22.111	21.479	22.588		2.152	2.426	2.334	2.415		0.274002	0.827022		0.182001	0.881479		0.263	0.833353
G02	Hs.241570	TNF	Tumor necrosis factor	23.694	25.079	24.151	25.675		4.244	5.394	5.006	5.502		1.15	0.450625		0.761999	0.589679		1.258	0.418123
G03	Hs.211600	TNFAIP3	Tumor necrosis factor, alpha-induced protein 3	24.946	26.903	26.733	28.675		5.496	7.218	7.588	8.502		1.722	0.303128		2.092	0.234555		3.006	0.124481
G04	Hs.716410	TSC22D3	TSC22 domain family, member 3	25.514	25.39	22.481	21.679		6.064	5.705	3.336	1.506		-0.358999	1.28254		-2.728	6.62536		-4.558	23.5556
G05	Hs.524085	USP2	Ubiquitin specific peptidase 2	22.646	21.903	20.884	20.64		3.196	2.218	1.739	0.466999		-0.977999	1.96973		-1.457	2.74537		-2.729	6.62996
G06	Hs.657355	USP54	Ubiquitin specific peptidase 54	26.549	26.807	26.453	27.306		7.099	7.122	7.308	7.133		0.0230007	0.984184		0.209	0.865137		0.0340004	0.976708
G07	Hs.524368	VDR	Vitamin D (1,25- dihydroxyvitamin D3) receptor	30.102	27.293	29.232	27.319		10.652	7.608	10.087	7.146		-3.044	8.24774		-0.564999	1.47939		-3.506	11.3608
G08	Hs.370422	VLDLR	Very low density lipoprotein receptor	28.252	32.346	30.596	Undetermined		8.802	12.661	11.451	#VALUE!		3.859	0.0689168		2.649	0.159431		#VALUE!	#VALUE!
G09	Hs.250	XDH	Xanthine dehydrogenase	Undetermined	Undetermined	Undetermined	Undetermined		#VALUE!	#VALUE!	#VALUE!	#VALUE!		#VALUE!	#VALUE!		#VALUE!	#VALUE!		#VALUE!	#VALUE!
G10	Hs.534052	ZFP36	Zinc finger protein 36, C3H type, homolog (mouse)	24.367	25.541	25.166	26.45		4.917	5.856	6.021	6.277		0.939001	0.521594		1.104	0.465225		1.36	0.389582
G11	Hs.380133	ZHX3	Zinc fingers and homeoboxes 3	25.774	24.831	25.57	25.485		6.324	5.146	6.425	5.312		-1.178	2.26263		0.101	0.932387		-1.012	2.0167
G12	Hs.59757	ZNF281	Zinc finger protein 281	24.007	23.913	23.608	24.577		4.557	4.228	4.463	4.404		-0.328999	1.25614		-0.0939999	1.06733		-0.153	1.11188
H01	Hs.520640	ACTB	Actin, beta	14.801	15.45	14.572	16.143		-4.649	-4.235	-4.573	-4.03
H02	Hs.534255	B2M	Beta-2-microglobulin	19.45	19.685	19.145	20.173		0	0	0	0
H03	Hs.592355	GAPDH	Glyceraldehyde-3-phosphate dehydrogenase	16.528	17.275	16.349	17.416		-2.922	-2.41	-2.796	-2.757
H04	Hs.412707	HPRT1	Hypoxanthine phosphoribosyltransferase 1	21.509	22.793	21.361	23.732		2.059	3.108	2.216	3.559
H05	Hs.546285	RPLP0	Ribosomal protein, large, P0	15.697	15.681	15.33	15.349		-3.753	-4.004	-3.815	-4.824
H06	N/A	HGDC	Human Genomic DNA Contamination	Undetermined	Undetermined	Undetermined	Undetermined		#VALUE!	#VALUE!	#VALUE!	#VALUE!
H07	N/A	RTC	Reverse Transcription Control	21.199	20.891	21.392	21.368		1.749	1.206	2.247	1.195
H08	N/A	RTC	Reverse Transcription Control	21.219	20.949	21.293	21.425		1.769	1.264	2.148	1.252
H09	N/A	RTC	Reverse Transcription Control	21.216	20.945	21.237	21.32		1.766	1.26	2.092	1.147
H10	N/A	PPC	Positive PCR Control	18.984	18.798	18.835	18.992		-0.466002	-0.886999	-0.310001	-1.181
H11	N/A	PPC	Positive PCR Control	18.832	18.877	18.87	18.841		-0.618	-0.807999	-0.275	-1.332
H12	N/A	PPC	Positive PC	18.869	19.007	18.873	18.835		-0.581001	-0.677999	-0.272001	-1.338

## Sheet: SUDHL10
SUDHL10
				Ct Values					ΔCT (B2M)					6438			Pred			C ombo
			Gene	DMSO	6438	Pred	Combo		DMSO	6438	Pred	Combo		ΔΔCT	Fold Change		ΔΔCT	Fold Change		ΔΔCT	Fold Change
A01	Hs.474018	ADARB1	Adenosine deaminase, RNA-specific, B1	30.421	31.215	31.883	32.846		11.995	12.068	14.229	14.012		0.0730019	0.950658		2.234	0.212568		2.017	0.247071
A02	Hs.480190	AFF1	AF4/FMR2 family, member 1	28.478	29.849	27.6	27.812		10.052	10.702	9.946	8.978		0.650002	0.63728		-0.105999	1.07624		-1.074	2.10526
A03	Hs.470907	AK2	Adenylate kinase 2	20.354	20.974	19.237	20.672		1.928	1.827	1.583	1.838		-0.100998	1.07252		-0.344999	1.27015		-0.0899982	1.06437
A04	Hs.501890	AMPD3	Adenosine monophosphate deaminase 3	27.489	27.654	26.39	27.563		9.063	8.507	8.736	8.729		-0.556	1.47019		-0.327	1.2544		-0.334	1.2605
A05	Hs.9613	ANGPTL4	Angiopoietin-like 4	30.771	32.107	29.894	31.412		12.345	12.96	12.24	12.578		0.615	0.65293		-0.105	1.07549		0.233002	0.850863
A06	Hs.422986	ANXA4	Annexin A4	26.715	24.961	25.942	24.755		8.289	5.814	8.288	5.921		-2.475	5.55967		-0.000999451	1.00069		-2.368	5.16225
A07	Hs.76152	AQP1	Aquaporin 1 (Colton blood group)	Undetermined	Undetermined	Undetermined	Undetermined		#VALUE!	#VALUE!	#VALUE!	#VALUE!		#VALUE!	#VALUE!		#VALUE!	#VALUE!		#VALUE!	#VALUE!
A08	Hs.535297	ARID5B	AT rich interactive domain 5B (MRF1-like)	26.837	28.208	27.668	27.409		8.411	9.061	10.014	8.575		0.650002	0.63728		1.603	0.329192		0.164001	0.892546
A09	Hs.591874	ASPH	Aspartate beta-hydroxylase	22.82	23.837	22.217	24.322		4.394	4.69	4.563	5.488		0.296001	0.814507		0.169001	0.889459		1.094	0.46846
A10	Hs.496487	ATF4	Activating transcription factor 4 (tax-responsive enhancer element B67)	18.149	20.607	18.947	20.429		-0.277	1.46	1.293	1.595		1.737	0.299993		1.57	0.336808		1.872	0.273194
A11	Hs.478588	BCL6	B-cell CLL/lymphoma 6	21.278	22.639	21.573	23.181		2.852	3.492	3.919	4.347		0.640001	0.641712		1.067	0.47731		1.495	0.354781
A12	Hs.660998	BMPER	BMP binding endothelial regulator	Undetermined	Undetermined	Undetermined	Undetermined		#VALUE!	#VALUE!	#VALUE!	#VALUE!		#VALUE!	#VALUE!		#VALUE!	#VALUE!		#VALUE!	#VALUE!
B01	Hs.489127	CALCR	CALCITONIN RECEPTOR	Undetermined	Undetermined	Undetermined	Undetermined		#VALUE!	#VALUE!	#VALUE!	#VALUE!		#VALUE!	#VALUE!		#VALUE!	#VALUE!		#VALUE!	#VALUE!
B02	Hs.699463	CEBPA	CCAAT/enhancer binding protein (C/EBP), alpha	29.205	28.9	29.217	28.372		10.779	9.753	11.563	9.538		-1.026	2.03637		0.784	0.580754		-1.241	2.36362
B03	Hs.517106	CEBPB	CCAAT/enhancer binding protein (C/EBP), beta	22.884	26.624	24.539	25.652		4.458	7.477	6.885	6.818		3.019	0.123364		2.427	0.185952		2.36	0.194791
B04	Hs.508716	COL4A2	Collagen, type IV, alpha 2	Undetermined	Undetermined	35.603	34.161		#VALUE!	#VALUE!	17.949	15.327		#VALUE!	#VALUE!		#VALUE!	#VALUE!		#VALUE!	#VALUE!
B05	Hs.516646	CREB1	CAMP responsive element binding protein 1	23.139	23.809	22.395	23.638		4.713	4.662	4.741	4.804		-0.0509987	1.03598		0.0280018	0.980778		0.0910015	0.938871
B06	Hs.522110	CREB3	CAMP responsive element binding protein 3	25.31	26.452	24.44	25.398		6.884	7.305	6.786	6.564		0.421001	0.746906		-0.0979977	1.07029		-0.319998	1.24833
B07	Hs.372924	CREB3L4	CAMP responsive element binding protein 3-like 4	24.612	26.139	24.96	26.248		6.186	6.992	7.306	7.414		0.806002	0.571965		1.12	0.460094		1.228	0.426909
B08	Hs.591346	CTGF	Connective tissue growth factor	Undetermined	Undetermined	Undetermined	Undetermined		#VALUE!	#VALUE!	#VALUE!	#VALUE!		#VALUE!	#VALUE!		#VALUE!	#VALUE!		#VALUE!	#VALUE!
B09	Hs.355264	CYB561	Cytochrome b-561	38.682	37.004	38.074	38.165		20.256	17.857	20.42	19.331		-2.399	5.27436		0.164003	0.892545		-0.924997	1.89868
B10	Hs.523012	DDIT4	DNA-damage-inducible transcript 4	23.944	26.109	21.96	21.759		5.518	6.962	4.306	2.925		1.444	0.367547		-1.212	2.31659		-2.593	6.03351
B11	Hs.165636	DIRAS2	DIRAS family, GTP-binding RAS-like 2	Undetermined	Undetermined	Undetermined	Undetermined		#VALUE!	#VALUE!	#VALUE!	#VALUE!		#VALUE!	#VALUE!		#VALUE!	#VALUE!		#VALUE!	#VALUE!
B12	Hs.171695	DUSP1	Dual specificity phosphatase 1	29.48	31.3	27.989	28.385		11.054	12.153	10.335	9.551		1.099	0.46684		-0.718998	1.64604		-1.503	2.83431
C01	Hs.511899	EDN1	Endothelin 1	Undetermined	Undetermined	Undetermined	Undetermined		#VALUE!	#VALUE!	#VALUE!	#VALUE!		#VALUE!	#VALUE!		#VALUE!	#VALUE!		#VALUE!	#VALUE!
C02	Hs.368808	EHD3	EH-domain containing 3	26.932	26.768	25.888	25.803		8.506	7.621	8.234	6.969		-0.884998	1.84676		-0.271997	1.20748		-1.537	2.9019
C03	Hs.605445	ERRFI1	ERBB receptor feedback inhibitor 1	Undetermined	Undetermined	Undetermined	Undetermined		#VALUE!	#VALUE!	#VALUE!	#VALUE!		#VALUE!	#VALUE!		#VALUE!	#VALUE!		#VALUE!	#VALUE!
C04	Hs.407190	FKBP5	FK506 binding protein 5	22.12	22.883	19.749	20.675		3.694	3.736	2.095	1.841		0.0419998	0.971308		-1.599	3.02933		-1.853	3.61251
C05	Hs.220971	FOSL2	FOS-like antigen 2	32.273	32.931	29.99	30.849		13.847	13.784	12.336	12.015		-0.0629978	1.04463		-1.511	2.85007		-1.832	3.5603
C06	Hs.631744	GDPD1	Glycerophosphodiester phosphodiesterase domain containing 1	31.627	30.943	29.917	30.011		13.201	11.796	12.263	11.177		-1.405	2.64818		-0.938	1.91587		-2.024	4.0671
C07	Hs.767	GHRHR	Growth hormone releasing hormone receptor	Undetermined	Undetermined	36.757	Undetermined		#VALUE!	#VALUE!	19.103	#VALUE!		#VALUE!	#VALUE!		#VALUE!	#VALUE!		#VALUE!	#VALUE!
C08	Hs.518525	GLUL	Glutamate-ammonia ligase	33.94	Undetermined	Undetermined	Undetermined		15.514	#VALUE!	#VALUE!	#VALUE!		#VALUE!	#VALUE!		#VALUE!	#VALUE!		#VALUE!	#VALUE!
C09	Hs.500756	GOT1	Glutamic-oxaloacetic transaminase 1, soluble (aspartate aminotransferase 1)	23.51	25.306	23.519	24.803		5.084	6.159	5.865	5.969		1.075	0.474671		0.781	0.581963		0.885	0.541487
C10	Hs.463511	H6PD	Hexose-6-phosphate dehydrogenase (glucose 1-dehydrogenase)	26.184	28.126	26.256	26.915		7.758	8.979	8.602	8.081		1.221	0.428985		0.844002	0.557096		0.323002	0.799405
C11	Hs.159226	HAS2	Hyaluronan synthase 2	Undetermined	Undetermined	Undetermined	Undetermined		#VALUE!	#VALUE!	#VALUE!	#VALUE!		#VALUE!	#VALUE!		#VALUE!	#VALUE!		#VALUE!	#VALUE!
C12	Hs.445497	HNRPLL	Heterogeneous nuclear ribonucleoprotein L-like	22.972	23.764	22.692	24.016		4.546	4.617	5.038	5.182		0.0710011	0.951977		0.492001	0.711038		0.636002	0.643494
D01	Hs.193717	IL10	Interleukin 10	Undetermined	32.505	Undetermined	32.875		#VALUE!	13.358	#VALUE!	14.041		#VALUE!	#VALUE!		#VALUE!	#VALUE!		#VALUE!	#VALUE!
D02	Hs.81134	IL1RN	Interleukin 1 receptor antagonist	Undetermined	32.182	Undetermined	Undetermined		#VALUE!	13.035	#VALUE!	#VALUE!		#VALUE!	#VALUE!		#VALUE!	#VALUE!		#VALUE!	#VALUE!
D03	Hs.654458	IL6	Interleukin 6 (interferon, beta 2)	Undetermined	Undetermined	Undetermined	Undetermined		#VALUE!	#VALUE!	#VALUE!	#VALUE!		#VALUE!	#VALUE!		#VALUE!	#VALUE!		#VALUE!	#VALUE!
D04	Hs.709210	IL6R	Interleukin 6 receptor	Undetermined	33.807	33.801	Undetermined		#VALUE!	14.66	16.147	#VALUE!		#VALUE!	#VALUE!		#VALUE!	#VALUE!		#VALUE!	#VALUE!
D05	Hs.525752	KLF13	Kruppel-like factor 13	25.451	24.536	22.488	22.832		7.025	5.389	4.834	3.998		-1.636	3.10803		-2.191	4.56621		-3.027	8.15112
D06	Hs.150557	KLF9	Kruppel-like factor 9	32.931	32.525	30.255	29.691		14.505	13.378	12.601	10.857		-1.127	2.18404		-1.904	3.74249		-3.648	12.5359
D07	Hs.102267	LOX	Lysyl oxidase	33.5	35.385	32.223	32.465		15.074	16.238	14.569	13.631		1.164	0.446274		-0.504999	1.41912		-1.443	2.71885
D08	Hs.306178	MERTK	C-mer proto-oncogene tyrosine kinase	Undetermined	34.652	Undetermined	33.161		#VALUE!	15.505	#VALUE!	14.327		#VALUE!	#VALUE!		#VALUE!	#VALUE!		#VALUE!	#VALUE!
D09	Hs.534330	MT1E	Metallothionein 1E	Undetermined	Undetermined	Undetermined	34.503		#VALUE!	#VALUE!	#VALUE!	15.669		#VALUE!	#VALUE!		#VALUE!	#VALUE!		#VALUE!	#VALUE!
D10	Hs.647371	MT2A	Metallothionein 2A	34.844	37.225	35.909	35.849		16.418	18.078	18.255	17.015		1.66	0.31644		1.837	0.279903		0.596998	0.661128
D11	Hs.81328	NFKBIA	Nuclear factor of kappa light polypeptide gene enhancer in B-cells inhibitor, alpha	22.331	23.654	21.628	22.744		3.905	4.507	3.974	3.91		0.602001	0.658839		0.0690022	0.953297		0.00500107	0.99654
D12	Hs.122926	NR3C1	Nuclear receptor subfamily 3, group C, member 1 (glucocorticoid receptor)	22.516	23.764	22	22.835		4.09	4.617	4.346	4.001		0.527	0.693996		0.256001	0.837406		-0.0890007	1.06363
E01	Hs.458596	PDCD7	Programmed cell death 7	23.6	25.123	23.256	24.731		5.174	5.976	5.602	5.897		0.802	0.573553		0.428001	0.743291		0.723001	0.605836
E02	Hs.509067	PDGFRB	Platelet-derived growth factor receptor, beta polypeptide	Undetermined	Undetermined	Undetermined	Undetermined		#VALUE!	#VALUE!	#VALUE!	#VALUE!		#VALUE!	#VALUE!		#VALUE!	#VALUE!		#VALUE!	#VALUE!
E03	Hs.22265	PDP1	Pyruvate dehyrogenase phosphatase catalytic subunit 1	25.438	26.175	25.178	26.259		7.012	7.028	7.524	7.425		0.0160007	0.98897		0.512001	0.701249		0.413002	0.751059
E04	Hs.445534	PER1	Period homolog 1 (Drosophila)	26.209	27.71	24.762	26.686		7.783	8.563	7.108	7.852		0.780001	0.582367		-0.674999	1.5966		0.0690022	0.953297
E05	Hs.58756	PER2	Period homolog 2 (Drosophila)	23.618	24.78	22.642	24.465		5.192	5.633	4.988	5.631		0.441002	0.736623		-0.203999	1.15189		0.439001	0.737645
E06	Hs.132225	PIK3R1	Phosphoinositide-3-kinase, regulatory subunit 1 (alpha)	23.509	24.661	22.697	23.585		5.083	5.514	5.043	4.751		0.431	0.741748		-0.039999	1.02811		-0.332001	1.25876
E07	Hs.382865	PLD1	Phospholipase D1, phosphatidylcholine-specific	Undetermined	Undetermined	Undetermined	Undetermined		#VALUE!	#VALUE!	#VALUE!	#VALUE!		#VALUE!	#VALUE!		#VALUE!	#VALUE!		#VALUE!	#VALUE!
E08	Hs.466383	PLEKHF1	Pleckstrin homology domain containing, family F (with FYVE domain) member 1	27.789	28.979	26.691	27.331		9.363	9.832	9.037	8.497		0.469002	0.722464		-0.325998	1.25353		-0.865999	1.8226
E09	Hs.493649	POU2F1	POU class 2 homeobox 1	25.115	25.842	24.283	24.827		6.689	6.695	6.629	5.993		0.00600052	0.995849		-0.0599976	1.04246		-0.695999	1.62001
E10	Hs.654420	POU2F2	POU class 2 homeobox 2	23.953	25.098	22.977	24.098		5.527	5.951	5.323	5.264		0.424002	0.745354		-0.203999	1.15189		-0.262999	1.19997
E11	Hs.593075	RASA3	RAS p21 protein activator 3	23.171	24.277	22.449	23.649		4.745	5.13	4.795	4.815		0.385002	0.765778		0.0500011	0.965936		0.0700016	0.952637
E12	Hs.78944	RGS2	Regulator of G-protein signaling 2, 24kDa	24.794	25.587	25.39	26.161		6.368	6.44	7.736	7.327		0.0720005	0.951318		1.368	0.387428		0.959	0.514413
F01	Hs.502876	RHOB	Ras homolog gene family, member B	28.583	27.829	27.968	26.383		10.157	8.682	10.314	7.549		-1.475	2.77983		0.157001	0.896887		-2.608	6.09658
F02	Hs.656339	RHOJ	Ras homolog gene family, member J	Undetermined	36.53	Undetermined	Undetermined		#VALUE!	17.383	#VALUE!	#VALUE!		#VALUE!	#VALUE!		#VALUE!	#VALUE!		#VALUE!	#VALUE!
F03	Hs.591336	SESN1	Sestrin 1	28.405	27.48	24.22	22.646		9.979	8.333	6.566	3.812		-1.646	3.12965		-3.413	10.6516		-6.167	71.8542
F04	Hs.510078	SGK1	Serum/glucocorticoid regulated kinase 1	22.694	25.358	22.897	24.642		4.268	6.211	5.243	5.808		1.943	0.260075		0.975	0.50874		1.54	0.343885
F05	Hs.452996	SLC10A6	Solute carrier family 10 (sodium/bile acid cotransporter family), member 6	36.987	37.06	34.67	36.258		18.561	17.913	17.016	17.424		-0.647997	1.56699		-1.545	2.91804		-1.137	2.19923
F06	Hs.30246	SLC19A2	Solute carrier family 19 (thiamine transporter), member 2	31.019	30.597	31.94	31.354		12.593	11.45	14.286	12.52		-1.143	2.20839		1.693	0.309283		-0.072998	1.0519
F07	Hs.443572	SLC22A5	Solute carrier family 22 (organic cation/carnitine transporter), member 5	31.275	30.263	32.426	29.324		12.849	11.116	14.772	10.49		-1.733	3.32418		1.923	0.263706		-2.359	5.13014
F08	Hs.31121	SNTA1	Syntrophin, alpha 1 (dystrophin-associated protein A1, 59kDa, acidic component)	25.751	27.003	24.913	26.374		7.325	7.856	7.259	7.54		0.531002	0.692074		-0.0659981	1.04681		0.215002	0.861545
F09	Hs.68061	SPHK1	Sphingosine kinase 1	26.852	27.804	25.801	27.082		8.426	8.657	8.147	8.248		0.231003	0.852042		-0.278997	1.21335		-0.177998	1.13131
F10	Hs.705454	SPSB1	SplA/ryanodine receptor domain and SOCS box containing 1	25.856	26.133	24.455	24.642		7.43	6.986	6.801	5.808		-0.444	1.36037		-0.629	1.54649		-1.622	3.07801
F11	Hs.437058	STAT5A	Signal transducer and activator of transcription 5A	24.17	25.275	23.779	24.55		5.744	6.128	6.125	5.716		0.384001	0.76631		0.381001	0.767905		-0.0279999	1.0196
F12	Hs.595276	STAT5B	Signal transducer and activator of transcription 5B	23.533	24.281	23.48	24.231		5.107	5.134	5.826	5.397		0.0270004	0.981459		0.719	0.607518		0.290001	0.817902
G01	Hs.715537	TBL1XR1	Transducin (beta)-like 1 X-linked receptor 1	20.891	21.846	20.224	21.815		2.465	2.699	2.57	2.981		0.234001	0.850273		0.105001	0.929804		0.516001	0.699308
G02	Hs.241570	TNF	Tumor necrosis factor	23.208	23.725	22.657	24.669		4.782	4.578	5.003	5.835		-0.203999	1.15189		0.221001	0.85797		1.053	0.481964
G03	Hs.211600	TNFAIP3	Tumor necrosis factor, alpha-induced protein 3	26.832	27.677	27.01	26.749		8.406	8.53	9.356	7.915		0.124001	0.91764		0.950001	0.517632		-0.490999	1.40542
G04	Hs.716410	TSC22D3	TSC22 domain family, member 3	25.441	28.871	23.16	22.809		7.015	9.724	5.506	3.975		2.709	0.152936		-1.509	2.84612		-3.04	8.2249
G05	Hs.524085	USP2	Ubiquitin specific peptidase 2	22.643	23.434	21.579	22.36		4.217	4.287	3.925	3.526		0.0700016	0.952637		-0.291998	1.22433		-0.690998	1.6144
G06	Hs.657355	USP54	Ubiquitin specific peptidase 54	27.132	27.789	26.401	27.379		8.706	8.642	8.747	8.545		-0.0639992	1.04536		0.0410004	0.971981		-0.160999	1.11806
G07	Hs.524368	VDR	Vitamin D (1,25- dihydroxyvitamin D3) receptor	29.507	29.514	28.49	28.525		11.081	10.367	10.836	9.691		-0.713999	1.64034		-0.244999	1.18509		-1.39	2.62079
G08	Hs.370422	VLDLR	Very low density lipoprotein receptor	27.937	32.904	31.762	32.093		9.511	13.757	14.108	13.259		4.246	0.0527019		4.597	0.0413205		3.748	0.0744286
G09	Hs.250	XDH	Xanthine dehydrogenase	Undetermined	Undetermined	Undetermined	Undetermined		#VALUE!	#VALUE!	#VALUE!	#VALUE!		#VALUE!	#VALUE!		#VALUE!	#VALUE!		#VALUE!	#VALUE!
G10	Hs.534052	ZFP36	Zinc finger protein 36, C3H type, homolog (mouse)	25.707	26.643	24.515	25.887		7.281	7.496	6.861	7.053		0.215	0.861546		-0.42	1.33793		-0.228001	1.17121
G11	Hs.380133	ZHX3	Zinc fingers and homeoboxes 3	26.753	26.305	26.008	26.393		8.327	7.158	8.354	7.559		-1.169	2.24856		0.0270004	0.981459		-0.768	1.70291
G12	Hs.59757	ZNF281	Zinc finger protein 281	23.573	23.857	22.336	23.665		5.147	4.71	4.682	4.831		-0.436998	1.35378		-0.464998	1.38032		-0.315998	1.24487
H01	Hs.520640	ACTB	Actin, beta	14.33	14.828	13.138	14.548		-4.096	-4.319	-4.516	-4.286
H02	Hs.534255	B2M	Beta-2-microglobulin	18.426	19.147	17.654	18.834		0	0	0	0
H03	Hs.592355	GAPDH	Glyceraldehyde-3-phosphate dehydrogenase	16.544	17.793	15.669	16.935		-1.882	-1.354	-1.985	-1.899
H04	Hs.412707	HPRT1	Hypoxanthine phosphoribosyltransferase 1	19.452	20.615	18.679	20.706		1.026	1.468	1.025	1.872
H05	Hs.546285	RPLP0	Ribosomal protein, large, P0	15.746	16.821	15.169	15.785		-2.68	-2.326	-2.485	-3.049
H06	N/A	HGDC	Human Genomic DNA Contamination	Undetermined	Undetermined	Undetermined	Undetermined		#VALUE!	#VALUE!	#VALUE!	#VALUE!
H07	N/A	RTC	Reverse Transcription Control	22.619	22.346	22.496	23.181		4.193	3.199	4.842	4.347
H08	N/A	RTC	Reverse Transcription Control	22.626	22.362	22.621	23.201		4.2	3.215	4.967	4.367
H09	N/A	RTC	Reverse Transcription Control	22.662	22.313	22.484	23.114		4.236	3.166	4.83	4.28
H10	N/A	PPC	Positive PCR Control	18.253	18.442	17.96	18.476		-0.173	-0.705	0.306	-0.358
H11	N/A	PPC	Positive PCR Control	18.527	18.474	18.434	18.446		0.101	-0.672998	0.780001	-0.388
H12	N/A	PPC	Positive PC	18.41	18.623	18.515	18.482		-0.0160007	-0.524	0.861	-0.351999

## Sheet: RL
RL
				Ct Values					ΔCT (B2M)					6438			Pred			C ombo
			Gene	DMSO	6438	Pred	Combo		DMSO	6438	Pred	Combo		ΔΔCT	Fold Change		ΔΔCT	Fold Change		ΔΔCT	Fold Change
A01	Hs.474018	ADARB1	Adenosine deaminase, RNA-specific, B1	27.745	26.65	28.557	28.623		8.964	7.292	9.377	9.377		-1.672	3.18656		0.412998	0.751061		0.412998	0.751061
A02	Hs.480190	AFF1	AF4/FMR2 family, member 1	28.249	26.82	27.258	26.977		9.468	7.462	8.078	7.731		-2.006	4.01667		-1.39	2.62079		-1.737	3.33342
A03	Hs.470907	AK2	Adenylate kinase 2	19.425	20.27	20.51	21.466		0.643999	0.912001	1.33	2.22		0.268002	0.830469		0.686001	0.621574		1.576	0.335411
A04	Hs.501890	AMPD3	Adenosine monophosphate deaminase 3	27.499	27.191	27.354	27.238		8.718	7.833	8.174	7.992		-0.885	1.84676		-0.544001	1.45801		-0.726	1.65405
A05	Hs.9613	ANGPTL4	Angiopoietin-like 4	30.178	29.82	32.245	29.596		11.397	10.462	13.065	10.35		-0.934999	1.91189		1.668	0.314689		-1.047	2.06623
A06	Hs.422986	ANXA4	Annexin A4	24.38	24.395	24.91	24.771		5.599	5.037	5.73	5.525		-0.561998	1.47631		0.131001	0.913198		-0.0739994	1.05263
A07	Hs.76152	AQP1	Aquaporin 1 (Colton blood group)	Undetermined	Undetermined	Undetermined	33.328		#VALUE!	#VALUE!	#VALUE!	14.082		#VALUE!	#VALUE!		#VALUE!	#VALUE!		#VALUE!	#VALUE!
A08	Hs.535297	ARID5B	AT rich interactive domain 5B (MRF1-like)	27.976	27.333	29.208	28.495		9.195	7.975	10.028	9.249		-1.22	2.32947		0.833	0.561361		0.0540009	0.963261
A09	Hs.591874	ASPH	Aspartate beta-hydroxylase	22.413	23.466	23.583	24.41		3.632	4.108	4.403	5.164		0.476	0.718968		0.771	0.586011		1.532	0.345798
A10	Hs.496487	ATF4	Activating transcription factor 4 (tax-responsive enhancer element B67)	17.689	18.269	19.452	20.54		-1.092	-1.089	0.271999	1.294		0.00300026	0.997923		1.364	0.388504		2.386	0.191312
A11	Hs.478588	BCL6	B-cell CLL/lymphoma 6	19.449	20.289	20.785	20.772		0.667999	0.931	1.605	1.526		0.263	0.833353		0.937	0.522318		0.858	0.551717
A12	Hs.660998	BMPER	BMP binding endothelial regulator	Undetermined	Undetermined	Undetermined	Undetermined		#VALUE!	#VALUE!	#VALUE!	#VALUE!		#VALUE!	#VALUE!		#VALUE!	#VALUE!		#VALUE!	#VALUE!
B01	Hs.489127	CALCR	CALCITONIN RECEPTOR	Undetermined	Undetermined	Undetermined	Undetermined		#VALUE!	#VALUE!	#VALUE!	#VALUE!		#VALUE!	#VALUE!		#VALUE!	#VALUE!		#VALUE!	#VALUE!
B02	Hs.699463	CEBPA	CCAAT/enhancer binding protein (C/EBP), alpha	Undetermined	36.511	Undetermined	Undetermined		#VALUE!	17.153	#VALUE!	#VALUE!		#VALUE!	#VALUE!		#VALUE!	#VALUE!		#VALUE!	#VALUE!
B03	Hs.517106	CEBPB	CCAAT/enhancer binding protein (C/EBP), beta	23.192	23.765	26.229	27.211		4.411	4.407	7.049	7.965		-0.00399971	1.00278		2.638	0.160651		3.554	0.0851411
B04	Hs.508716	COL4A2	Collagen, type IV, alpha 2	31.978	31.782	Undetermined	35.212		13.197	12.424	#VALUE!	15.966		-0.773001	1.70882		#VALUE!	#VALUE!		2.769	0.146706
B05	Hs.516646	CREB1	CAMP responsive element binding protein 1	22.435	23.217	23.317	23.47		3.654	3.859	4.137	4.224		0.205	0.867539		0.483	0.715488		0.57	0.673617
B06	Hs.522110	CREB3	CAMP responsive element binding protein 3	23.79	24.178	24.951	24.735		5.009	4.82	5.771	5.489		-0.189001	1.13997		0.761999	0.589679		0.48	0.716978
B07	Hs.372924	CREB3L4	CAMP responsive element binding protein 3-like 4	23.683	23.5	24.211	23.87		4.902	4.142	5.031	4.624		-0.76	1.69349		0.129	0.914465		-0.278	1.21251
B08	Hs.591346	CTGF	Connective tissue growth factor	Undetermined	Undetermined	Undetermined	Undetermined		#VALUE!	#VALUE!	#VALUE!	#VALUE!		#VALUE!	#VALUE!		#VALUE!	#VALUE!		#VALUE!	#VALUE!
B09	Hs.355264	CYB561	Cytochrome b-561	39.352	38.452	38.088	37.618		20.571	19.094	18.908	18.372		-1.477	2.7837		-1.663	3.16674		-2.199	4.59161
B10	Hs.523012	DDIT4	DNA-damage-inducible transcript 4	21.641	22.679	23.471	22.583		2.86	3.321	4.291	3.337		0.461	0.726482		1.431	0.370874		0.476999	0.71847
B11	Hs.165636	DIRAS2	DIRAS family, GTP-binding RAS-like 2	Undetermined	Undetermined	Undetermined	Undetermined		#VALUE!	#VALUE!	#VALUE!	#VALUE!		#VALUE!	#VALUE!		#VALUE!	#VALUE!		#VALUE!	#VALUE!
B12	Hs.171695	DUSP1	Dual specificity phosphatase 1	25.166	25.422	25.412	24.981		6.385	6.064	6.232	5.735		-0.320999	1.2492		-0.153	1.11188		-0.65	1.56917
C01	Hs.511899	EDN1	Endothelin 1	32.446	31.815	39.44	30.7		13.665	12.457	20.26	11.454		-1.208	2.31017		6.595	0.0103444		-2.211	4.62996
C02	Hs.368808	EHD3	EH-domain containing 3	24.957	24.572	25.411	23.975		6.176	5.214	6.231	4.729		-0.962	1.94801		0.0549984	0.962596		-1.447	2.72641
C03	Hs.605445	ERRFI1	ERBB receptor feedback inhibitor 1	Undetermined	31.705	32.655	31.791		#VALUE!	12.347	13.475	12.545		#VALUE!	#VALUE!		#VALUE!	#VALUE!		#VALUE!	#VALUE!
C04	Hs.407190	FKBP5	FK506 binding protein 5	20.792	21.757	20.858	20.881		2.011	2.399	1.678	1.635		0.388	0.764188		-0.333	1.25963		-0.375999	1.29774
C05	Hs.220971	FOSL2	FOS-like antigen 2	31.458	30.761	34.157	36.459		12.677	11.403	14.977	17.213		-1.274	2.41831		2.3	0.203063		4.536	0.043105
C06	Hs.631744	GDPD1	Glycerophosphodiester phosphodiesterase domain containing 1	27.589	27.394	28.699	28.11		8.808	8.036	9.519	8.864		-0.772001	1.70764		0.710999	0.610897		0.0559998	0.961928
C07	Hs.767	GHRHR	Growth hormone releasing hormone receptor	Undetermined	37.546	33.555	29.797		#VALUE!	18.188	14.375	10.551		#VALUE!	#VALUE!		#VALUE!	#VALUE!		#VALUE!	#VALUE!
C08	Hs.518525	GLUL	Glutamate-ammonia ligase	30.775	28.738	32.181	32.961		11.994	9.38	13.001	13.715		-2.614	6.12198		1.007	0.49758		1.721	0.303339
C09	Hs.500756	GOT1	Glutamic-oxaloacetic transaminase 1, soluble (aspartate aminotransferase 1)	21.489	22.584	23.355	24.551		2.708	3.226	4.175	5.305		0.518	0.698339		1.467	0.361734		2.597	0.165282
C10	Hs.463511	H6PD	Hexose-6-phosphate dehydrogenase (glucose 1-dehydrogenase)	25.108	25.012	26.442	24.742		6.327	5.654	7.262	5.496		-0.673	1.59439		0.934999	0.523043		-0.830999	1.77892
C11	Hs.159226	HAS2	Hyaluronan synthase 2	Undetermined	Undetermined	Undetermined	Undetermined		#VALUE!	#VALUE!	#VALUE!	#VALUE!		#VALUE!	#VALUE!		#VALUE!	#VALUE!		#VALUE!	#VALUE!
C12	Hs.445497	HNRPLL	Heterogeneous nuclear ribonucleoprotein L-like	21.958	22.844	23.146	24.289		3.177	3.486	3.966	5.043		0.309	0.807201		0.789	0.578745		1.866	0.274333
D01	Hs.193717	IL10	Interleukin 10	32.353	31.498	32.669	Undetermined		13.572	12.14	13.489	#VALUE!		-1.432	2.69821		-0.0830021	1.05922		#VALUE!	#VALUE!
D02	Hs.81134	IL1RN	Interleukin 1 receptor antagonist	29.709	28.405	29.3	29.204		10.928	9.047	10.12	9.958		-1.881	3.6833		-0.808001	1.75078		-0.969999	1.95884
D03	Hs.654458	IL6	Interleukin 6 (interferon, beta 2)	Undetermined	Undetermined	Undetermined	Undetermined		#VALUE!	#VALUE!	#VALUE!	#VALUE!		#VALUE!	#VALUE!		#VALUE!	#VALUE!		#VALUE!	#VALUE!
D04	Hs.709210	IL6R	Interleukin 6 receptor	29.184	29.246	30.468	31.321		10.403	9.888	11.288	12.075		-0.514999	1.42899		0.885	0.541487		1.672	0.313818
D05	Hs.525752	KLF13	Kruppel-like factor 13	22.843	22.854	23.59	23.322		4.062	3.496	4.41	4.076		-0.566	1.48041		0.348	0.785673		0.0139999	0.990343
D06	Hs.150557	KLF9	Kruppel-like factor 9	34.469	Undetermined	Undetermined	Undetermined		15.688	#VALUE!	#VALUE!	#VALUE!		#VALUE!	#VALUE!		#VALUE!	#VALUE!		#VALUE!	#VALUE!
D07	Hs.102267	LOX	Lysyl oxidase	33.918	33.915	34.185	33.948		15.137	14.557	15.005	14.702		-0.579998	1.49485		-0.131998	1.09581		-0.434998	1.35191
D08	Hs.306178	MERTK	C-mer proto-oncogene tyrosine kinase	34.533	30.691	Undetermined	31.272		15.752	11.333	#VALUE!	12.026		-4.419	21.392		#VALUE!	#VALUE!		-3.726	13.2324
D09	Hs.534330	MT1E	Metallothionein 1E	Undetermined	34.215	Undetermined	Undetermined		#VALUE!	14.857	#VALUE!	#VALUE!		#VALUE!	#VALUE!		#VALUE!	#VALUE!		#VALUE!	#VALUE!
D10	Hs.647371	MT2A	Metallothionein 2A	23.125	24.279	25.18	25.57		4.344	4.921	6	6.324		0.577	0.670356		1.656	0.317318		1.98	0.25349
D11	Hs.81328	NFKBIA	Nuclear factor of kappa light polypeptide gene enhancer in B-cells inhibitor, alpha	22.279	23.71	23.531	23.442		3.498	4.352	4.351	4.196		0.854	0.553249		0.853001	0.553632		0.698	0.616426
D12	Hs.122926	NR3C1	Nuclear receptor subfamily 3, group C, member 1 (glucocorticoid receptor)	21.972	22.616	23.323	23.237		3.191	3.258	4.143	3.991		0.0669994	0.954621		0.952	0.516915		0.799999	0.574349
E01	Hs.458596	PDCD7	Programmed cell death 7	23.823	24.406	24.616	24.925		5.042	5.048	5.436	5.679		0.00600052	0.995849		0.393999	0.761017		0.636999	0.643049
E02	Hs.509067	PDGFRB	Platelet-derived growth factor receptor, beta polypeptide	Undetermined	Undetermined	Undetermined	Undetermined		#VALUE!	#VALUE!	#VALUE!	#VALUE!		#VALUE!	#VALUE!		#VALUE!	#VALUE!		#VALUE!	#VALUE!
E03	Hs.22265	PDP1	Pyruvate dehyrogenase phosphatase catalytic subunit 1	25.799	25.387	26.94	25.667		7.018	6.029	7.76	6.421		-0.989	1.98481		0.742001	0.59791		-0.597	1.51257
E04	Hs.445534	PER1	Period homolog 1 (Drosophila)	24.531	25.492	27.16	26.707		5.75	6.134	7.98	7.461		0.384001	0.76631		2.23	0.213159		1.711	0.305448
E05	Hs.58756	PER2	Period homolog 2 (Drosophila)	24.162	24.378	24.811	24.547		5.381	5.02	5.631	5.301		-0.361	1.28432		0.25	0.840896		-0.0799999	1.05702
E06	Hs.132225	PIK3R1	Phosphoinositide-3-kinase, regulatory subunit 1 (alpha)	22.958	23.908	24.331	24.602		4.177	4.55	5.151	5.356		0.373001	0.772175		0.973999	0.509093		1.179	0.441658
E07	Hs.382865	PLD1	Phospholipase D1, phosphatidylcholine-specific	Undetermined	Undetermined	Undetermined	Undetermined		#VALUE!	#VALUE!	#VALUE!	#VALUE!		#VALUE!	#VALUE!		#VALUE!	#VALUE!		#VALUE!	#VALUE!
E08	Hs.466383	PLEKHF1	Pleckstrin homology domain containing, family F (with FYVE domain) member 1	29.893	30.52	31.367	34.212		11.112	11.162	12.187	14.966		0.0500011	0.965936		1.075	0.474671		3.854	0.069156
E09	Hs.493649	POU2F1	POU class 2 homeobox 1	23.693	24.243	25.222	25.607		4.912	4.885	6.042	6.361		-0.0270004	1.01889		1.13	0.456916		1.449	0.366275
E10	Hs.654420	POU2F2	POU class 2 homeobox 2	21.776	21.769	22.972	22.359		2.995	2.411	3.792	3.113		-0.584	1.499		0.797001	0.575544		0.118	0.921464
E11	Hs.593075	RASA3	RAS p21 protein activator 3	25.711	26.279	27.653	26.571		6.93	6.921	8.473	7.325		-0.00900078	1.00626		1.543	0.343171		0.394999	0.76049
E12	Hs.78944	RGS2	Regulator of G-protein signaling 2, 24kDa	25.306	25.721	26.477	28.212		6.525	6.363	7.297	8.966		-0.161999	1.11884		0.771999	0.585605		2.441	0.184156
F01	Hs.502876	RHOB	Ras homolog gene family, member B	Undetermined	Undetermined	Undetermined	38.682		#VALUE!	#VALUE!	#VALUE!	19.436		#VALUE!	#VALUE!		#VALUE!	#VALUE!		#VALUE!	#VALUE!
F02	Hs.656339	RHOJ	Ras homolog gene family, member J	Undetermined	Undetermined	Undetermined	Undetermined		#VALUE!	#VALUE!	#VALUE!	#VALUE!		#VALUE!	#VALUE!		#VALUE!	#VALUE!		#VALUE!	#VALUE!
F03	Hs.591336	SESN1	Sestrin 1	25.545	24.425	21.882	20.973		6.764	5.067	2.702	1.727		-1.697	3.24226		-4.062	16.7026		-5.037	32.8313
F04	Hs.510078	SGK1	Serum/glucocorticoid regulated kinase 1	24.884	26.262	26.131	26.411		6.103	6.904	6.951	7.165		0.800999	0.573952		0.848	0.555555		1.062	0.478968
F05	Hs.452996	SLC10A6	Solute carrier family 10 (sodium/bile acid cotransporter family), member 6	35.73	Undetermined	34.404	35.95		16.949	#VALUE!	15.224	16.704		#VALUE!	#VALUE!		-1.725	3.3058		-0.244999	1.18509
F06	Hs.30246	SLC19A2	Solute carrier family 19 (thiamine transporter), member 2	25.756	25.536	26.202	25.342		6.975	6.178	7.022	6.096		-0.797001	1.73749		0.046999	0.967948		-0.879002	1.8391
F07	Hs.443572	SLC22A5	Solute carrier family 22 (organic cation/carnitine transporter), member 5	32.28	Undetermined	Undetermined	38.888		13.499	#VALUE!	#VALUE!	19.642		#VALUE!	#VALUE!		#VALUE!	#VALUE!		6.143	0.0141505
F08	Hs.31121	SNTA1	Syntrophin, alpha 1 (dystrophin-associated protein A1, 59kDa, acidic component)	24.937	25.554	26.48	26.133		6.156	6.196	7.3	6.887		0.0400009	0.972654		1.144	0.452504		0.730999	0.602487
F09	Hs.68061	SPHK1	Sphingosine kinase 1	31.323	31.119	34.34	Undetermined		12.542	11.761	15.16	#VALUE!		-0.781	1.71832		2.618	0.162893		#VALUE!	#VALUE!
F10	Hs.705454	SPSB1	SplA/ryanodine receptor domain and SOCS box containing 1	26.573	26.285	28.977	28.2		7.792	6.927	9.797	8.954		-0.865	1.82134		2.005	0.249135		1.162	0.446892
F11	Hs.437058	STAT5A	Signal transducer and activator of transcription 5A	22.191	22.769	23.379	22.666		3.41	3.411	4.199	3.42		0.000999451	0.999307		0.789	0.578745		0.0100002	0.993092
F12	Hs.595276	STAT5B	Signal transducer and activator of transcription 5B	22.2	22.683	23.111	23.737		3.419	3.325	3.931	4.491		-0.0939999	1.06733		0.511999	0.70125		1.072	0.47566
G01	Hs.715537	TBL1XR1	Transducin (beta)-like 1 X-linked receptor 1	20.394	21.663	21.587	21.692		1.613	2.305	2.407	2.446		0.692001	0.618995		0.794001	0.576743		0.833	0.561361
G02	Hs.241570	TNF	Tumor necrosis factor	24.972	24.712	24.773	22.812		6.191	5.354	5.593	3.566		-0.837	1.78633		-0.598	1.51362		-2.625	6.16884
G03	Hs.211600	TNFAIP3	Tumor necrosis factor, alpha-induced protein 3	25.433	26.896	27.393	28.474		6.652	7.538	8.213	9.228		0.886	0.541112		1.561	0.338916		2.576	0.167705
G04	Hs.716410	TSC22D3	TSC22 domain family, member 3	22.534	23.3	21.502	21.179		3.753	3.942	2.322	1.933		0.188999	0.877214		-1.431	2.69634		-1.82	3.53081
G05	Hs.524085	USP2	Ubiquitin specific peptidase 2	20.982	21.42	20.72	20.616		2.201	2.062	1.54	1.37		-0.139	1.10114		-0.661001	1.58118		-0.831001	1.77892
G06	Hs.657355	USP54	Ubiquitin specific peptidase 54	26.748	26.364	27.638	26.992		7.967	7.006	8.458	7.746		-0.960999	1.94666		0.491001	0.711531		-0.220999	1.16554
G07	Hs.524368	VDR	Vitamin D (1,25- dihydroxyvitamin D3) receptor	29.817	27.736	31.463	29.508		11.036	8.378	12.283	10.262		-2.658	6.31157		1.247	0.421323		-0.774	1.71
G08	Hs.370422	VLDLR	Very low density lipoprotein receptor	35.442	Undetermined	33.979	Undetermined		16.661	#VALUE!	14.799	#VALUE!		#VALUE!	#VALUE!		-1.862	3.63512		#VALUE!	#VALUE!
G09	Hs.250	XDH	Xanthine dehydrogenase	Undetermined	Undetermined	Undetermined	Undetermined		#VALUE!	#VALUE!	#VALUE!	#VALUE!		#VALUE!	#VALUE!		#VALUE!	#VALUE!		#VALUE!	#VALUE!
G10	Hs.534052	ZFP36	Zinc finger protein 36, C3H type, homolog (mouse)	23.833	24.374	25.16	24.997		5.052	5.016	5.98	5.751		-0.0359993	1.02527		0.927999	0.525587		0.698999	0.615999
G11	Hs.380133	ZHX3	Zinc fingers and homeoboxes 3	24.547	29.785	25.114	24.601		5.766	10.427	5.934	5.355		4.661	0.0395275		0.167999	0.890076		-0.411001	1.32961
G12	Hs.59757	ZNF281	Zinc finger protein 281	23.044	23.667	23.814	23.669		4.263	4.309	4.634	4.423		0.0459995	0.968619		0.370998	0.773247		0.16	0.895025
H01	Hs.520640	ACTB	Actin, beta	14.794	15.664	15.466	15.976		-3.987	-3.694	-3.714	-3.27
H02	Hs.534255	B2M	Beta-2-microglobulin	18.781	19.358	19.18	19.246		0	0	0	0
H03	Hs.592355	GAPDH	Glyceraldehyde-3-phosphate dehydrogenase	15.388	15.72	16.234	17.444		-3.393	-3.638	-2.946	-1.802
H04	Hs.412707	HPRT1	Hypoxanthine phosphoribosyltransferase 1	21.297	22.013	21.626	22.777		2.516	2.655	2.446	3.531
H05	Hs.546285	RPLP0	Ribosomal protein, large, P0	15.092	14.837	15.994	15.962		-3.689	-4.521	-3.186	-3.284
H06	N/A	HGDC	Human Genomic DNA Contamination	Undetermined	Undetermined	Undetermined	Undetermined		#VALUE!	#VALUE!	#VALUE!	#VALUE!
H07	N/A	RTC	Reverse Transcription Control	20.832	21.659	20.818	20.383		2.051	2.301	1.638	1.137
H08	N/A	RTC	Reverse Transcription Control	20.752	21.713	20.681	20.38		1.971	2.355	1.501	1.134
H09	N/A	RTC	Reverse Transcription Control	20.792	21.629	20.78	20.481		2.011	2.271	1.6	1.235
H10	N/A	PPC	Positive PCR Control	18.493	18.197	18.424	18.38		-0.288	-1.161	-0.756001	-0.866001
H11	N/A	PPC	Positive PCR Control	18.567	18.303	18.491	18.255		-0.214001	-1.055	-0.689001	-0.991001
H12	N/A	PPC	Positive PC	18.444	18.435	18.381	18.325		-0.337	-0.923	-0.799	-0.921

## Sheet: SUDHL4
SUDHL4
				Ct Values					ΔCT (B2M)					6438			Pred			C ombo
			Gene	DMSO	6438	Pred	Combo		DMSO	6438	Pred	Combo		ΔΔCT	Fold Change		ΔΔCT	Fold Change		ΔΔCT	Fold Change
A01	Hs.474018	ADARB1	Adenosine deaminase, RNA-specific, B1	27.696	28.562	27.634	28.373		10.107	8.878	9.591	8.992		-1.229	2.34404		-0.515999	1.42998		-1.115	2.16595
A02	Hs.480190	AFF1	AF4/FMR2 family, member 1	26.492	25.936	25.874	25.66		7.394	7.118	6.965	7.788		-0.275999	1.21083		-0.428999	1.3463		0.394001	0.761016
A03	Hs.470907	AK2	Adenylate kinase 2	19.861	20.311	20.602	20.682		2.416	1.846	1.34	1.157		-0.57	1.48452		-1.076	2.10818		-1.259	2.3933
A04	Hs.501890	AMPD3	Adenosine monophosphate deaminase 3	25.234	25.553	24.78	25.739		7.473	6.024	6.582	6.53		-1.449	2.73019		-0.891001	1.85446		-0.943001	1.92252
A05	Hs.9613	ANGPTL4	Angiopoietin-like 4	29.764	29.825	29.326	30.167		11.901	10.57	10.854	11.06		-1.331	2.51577		-1.047	2.06623		-0.841	1.79129
A06	Hs.422986	ANXA4	Annexin A4	26.847	28.717	26.973	28.902		10.636	8.217	9.746	8.143		-2.419	5.348		-0.890001	1.85318		-2.493	5.62947
A07	Hs.76152	AQP1	Aquaporin 1 (Colton blood group)	Undetermined	Undetermined	32.982	32.161		13.895	14.226	#VALUE!	#VALUE!		0.330999	0.794986		#VALUE!	#VALUE!		#VALUE!	#VALUE!
A08	Hs.535297	ARID5B	AT rich interactive domain 5B (MRF1-like)	25.12	25.129	24.504	24.555		6.289	5.748	6.158	6.416		-0.541	1.45498		-0.131001	1.09505		0.127001	0.915733
A09	Hs.591874	ASPH	Aspartate beta-hydroxylase	22.618	23.348	22.741	23.094		4.828	3.985	4.377	3.914		-0.843	1.79378		-0.451	1.36699		-0.914	1.88426
A10	Hs.496487	ATF4	Activating transcription factor 4 (tax-responsive enhancer element B67)	19.323	18.778	18.988	18.352		0.0859985	0.232	-0.193001	0.618999		0.146002	0.903752		-0.278999	1.21335		0.533001	0.691116
A11	Hs.478588	BCL6	B-cell CLL/lymphoma 6	20.521	21.075	20.634	21.163		2.897	1.878	2.104	1.817		-1.019	2.02651		-0.792999	1.73267		-1.08	2.11404
A12	Hs.660998	BMPER	BMP binding endothelial regulator	Undetermined	Undetermined	Undetermined	Undetermined		#VALUE!	#VALUE!	#VALUE!	#VALUE!		#VALUE!	#VALUE!		#VALUE!	#VALUE!		#VALUE!	#VALUE!
B01	Hs.489127	CALCR	CALCITONIN RECEPTOR	Undetermined	Undetermined	Undetermined	Undetermined		#VALUE!	#VALUE!	#VALUE!	#VALUE!		#VALUE!	#VALUE!		#VALUE!	#VALUE!		#VALUE!	#VALUE!
B02	Hs.699463	CEBPA	CCAAT/enhancer binding protein (C/EBP), alpha	28.837	31.206	28.782	30.802		12.536	10.026	12.235	10.133		-2.51	5.6962		-0.301001	1.232		-2.403	5.28902
B03	Hs.517106	CEBPB	CCAAT/enhancer binding protein (C/EBP), beta	24.507	23.911	23.944	22.678		4.412	5.188	4.94	5.803		0.776001	0.583983		0.528	0.693516		1.391	0.3813
B04	Hs.508716	COL4A2	Collagen, type IV, alpha 2	Undetermined	Undetermined	Undetermined	33.904		15.638	#VALUE!	#VALUE!	#VALUE!		#VALUE!	#VALUE!		#VALUE!	#VALUE!		#VALUE!	#VALUE!
B05	Hs.516646	CREB1	CAMP responsive element binding protein 1	22.906	22.973	22.993	22.816		4.55	4.237	4.002	4.202		-0.313	1.24229		-0.548	1.46206		-0.348	1.27279
B06	Hs.522110	CREB3	CAMP responsive element binding protein 3	24.33	24.566	24.421	24.421		6.155	5.665	5.595	5.626		-0.49	1.40444		-0.559999	1.47427		-0.528999	1.44293
B07	Hs.372924	CREB3L4	CAMP responsive element binding protein 3-like 4	24.709	25.089	24.418	24.583		6.317	5.662	6.118	6.005		-0.655001	1.57462		-0.198999	1.1479		-0.312	1.24143
B08	Hs.591346	CTGF	Connective tissue growth factor	Undetermined	Undetermined	Undetermined	Undetermined		#VALUE!	#VALUE!	#VALUE!	#VALUE!		#VALUE!	#VALUE!		#VALUE!	#VALUE!		#VALUE!	#VALUE!
B09	Hs.355264	CYB561	Cytochrome b-561	33.993	36.737	33.006	36.752		18.486	14.25	17.766	15.289		-4.236	18.8435		-0.719999	1.64718		-3.197	9.17049
B10	Hs.523012	DDIT4	DNA-damage-inducible transcript 4	21.247	21.455	21.854	22.681		4.415	3.098	2.484	2.543		-1.317	2.49147		-1.931	3.81319		-1.872	3.6604
B11	Hs.165636	DIRAS2	DIRAS family, GTP-binding RAS-like 2	Undetermined	Undetermined	33.382	Undetermined		#VALUE!	14.626	#VALUE!	#VALUE!		#VALUE!	#VALUE!		#VALUE!	#VALUE!		#VALUE!	#VALUE!
B12	Hs.171695	DUSP1	Dual specificity phosphatase 1	26.436	26.325	26.754	26.713		8.447	7.998	7.354	7.732		-0.448999	1.36509		-1.093	2.13317		-0.714998	1.64148
C01	Hs.511899	EDN1	Endothelin 1	32.44	33.297	32.372	Undetermined		#VALUE!	13.616	14.326	13.736		#VALUE!	#VALUE!		#VALUE!	#VALUE!		#VALUE!	#VALUE!
C02	Hs.368808	EHD3	EH-domain containing 3	24.298	25.766	24.878	26.386		8.12	6.122	6.795	5.594		-1.998	3.99446		-1.325	2.50533		-2.526	5.75972
C03	Hs.605445	ERRFI1	ERBB receptor feedback inhibitor 1	Undetermined	Undetermined	Undetermined	Undetermined		#VALUE!	#VALUE!	#VALUE!	#VALUE!		#VALUE!	#VALUE!		#VALUE!	#VALUE!		#VALUE!	#VALUE!
C04	Hs.407190	FKBP5	FK506 binding protein 5	20.533	20.494	21.869	21.371		3.105	3.113	1.523	1.829		0.00799942	0.994471		-1.582	2.99385		-1.276	2.42166
C05	Hs.220971	FOSL2	FOS-like antigen 2	35.083	31.757	33.362	Undetermined		#VALUE!	14.606	12.786	16.379		#VALUE!	#VALUE!		#VALUE!	#VALUE!		#VALUE!	#VALUE!
C06	Hs.631744	GDPD1	Glycerophosphodiester phosphodiesterase domain containing 1	27.358	28.134	26.972	27.838		9.572	8.216	9.163	8.654		-1.356	2.55974		-0.408998	1.32776		-0.917999	1.88949
C07	Hs.767	GHRHR	Growth hormone releasing hormone receptor	36.313	37.623	Undetermined	36.734		18.468	#VALUE!	18.652	17.609		#VALUE!	#VALUE!		0.184	0.880259		-0.859001	1.81378
C08	Hs.518525	GLUL	Glutamate-ammonia ligase	35.436	35.795	34.414	Undetermined		#VALUE!	15.658	16.824	16.732		#VALUE!	#VALUE!		#VALUE!	#VALUE!		#VALUE!	#VALUE!
C09	Hs.500756	GOT1	Glutamic-oxaloacetic transaminase 1, soluble (aspartate aminotransferase 1)	22.4	22.607	22.859	22.304		4.038	4.103	3.636	3.696		0.0649986	0.955946		-0.402	1.32134		-0.342001	1.26751
C10	Hs.463511	H6PD	Hexose-6-phosphate dehydrogenase (glucose 1-dehydrogenase)	25.209	25.743	24.819	24.878		6.612	6.063	6.772	6.505		-0.549	1.46307		0.16	0.895025		-0.107	1.07699
C11	Hs.159226	HAS2	Hyaluronan synthase 2	Undetermined	35.628	31.961	Undetermined		#VALUE!	13.205	16.657	#VALUE!		#VALUE!	#VALUE!		#VALUE!	#VALUE!		#VALUE!	#VALUE!
C12	Hs.445497	HNRPLL	Heterogeneous nuclear ribonucleoprotein L-like	22.667	22.977	22.577	22.558		4.292	3.821	4.006	3.963		-0.471001	1.38607		-0.286001	1.21926		-0.329	1.25614
D01	Hs.193717	IL10	Interleukin 10	32.21	33.099	31.119	32.524		14.258	12.363	14.128	13.506		-1.895	3.71922		-0.129999	1.09429		-0.751999	1.68412
D02	Hs.81134	IL1RN	Interleukin 1 receptor antagonist	Undetermined	Undetermined	36.259	Undetermined		#VALUE!	17.503	#VALUE!	#VALUE!		#VALUE!	#VALUE!		#VALUE!	#VALUE!		#VALUE!	#VALUE!
D03	Hs.654458	IL6	Interleukin 6 (interferon, beta 2)	Undetermined	Undetermined	Undetermined	Undetermined		#VALUE!	#VALUE!	#VALUE!	#VALUE!		#VALUE!	#VALUE!		#VALUE!	#VALUE!		#VALUE!	#VALUE!
D04	Hs.709210	IL6R	Interleukin 6 receptor	32.607	33.589	31.995	33.408		15.142	13.239	14.618	13.903		-1.903	3.7399		-0.524	1.43794		-1.239	2.36035
D05	Hs.525752	KLF13	Kruppel-like factor 13	22.256	22.649	22.834	22.878		4.612	4.078	3.678	3.552		-0.534	1.44794		-0.934	1.91057		-1.06	2.08493
D06	Hs.150557	KLF9	Kruppel-like factor 9	26.816	27.456	26.769	27.572		9.306	8.013	8.485	8.112		-1.293	2.45037		-0.821001	1.76663		-1.194	2.28786
D07	Hs.102267	LOX	Lysyl oxidase	33.947	Undetermined	Undetermined	Undetermined		#VALUE!	#VALUE!	#VALUE!	15.243		#VALUE!	#VALUE!		#VALUE!	#VALUE!		#VALUE!	#VALUE!
D08	Hs.306178	MERTK	C-mer proto-oncogene tyrosine kinase	33.257	Undetermined	33.859	31.392		13.126	15.103	#VALUE!	14.553		1.977	0.254017		#VALUE!	#VALUE!		1.427	0.371903
D09	Hs.534330	MT1E	Metallothionein 1E	Undetermined	Undetermined	Undetermined	Undetermined		#VALUE!	#VALUE!	#VALUE!	#VALUE!		#VALUE!	#VALUE!		#VALUE!	#VALUE!		#VALUE!	#VALUE!
D10	Hs.647371	MT2A	Metallothionein 2A	23.416	24.175	23.522	23.341		5.075	4.766	5.204	4.712		-0.309	1.23885		0.129	0.914465		-0.362999	1.2861
D11	Hs.81328	NFKBIA	Nuclear factor of kappa light polypeptide gene enhancer in B-cells inhibitor, alpha	22.744	22.909	23.016	22.914		4.648	4.26	3.938	4.04		-0.387999	1.30858		-0.709999	1.6358		-0.608	1.52414
D12	Hs.122926	NR3C1	Nuclear receptor subfamily 3, group C, member 1 (glucocorticoid receptor)	22.602	22.803	22.781	22.525		4.259	4.025	3.832	3.898		-0.233999	1.17609		-0.427	1.34444		-0.361	1.28432
E01	Hs.458596	PDCD7	Programmed cell death 7	23.859	24.858	24.113	23.75		5.484	5.357	5.887	5.155		-0.126999	1.09202		0.403	0.756284		-0.329	1.25614
E02	Hs.509067	PDGFRB	Platelet-derived growth factor receptor, beta polypeptide	Undetermined	Undetermined	35.205	Undetermined		#VALUE!	16.449	#VALUE!	#VALUE!		#VALUE!	#VALUE!		#VALUE!	#VALUE!		#VALUE!	#VALUE!
E03	Hs.22265	PDP1	Pyruvate dehyrogenase phosphatase catalytic subunit 1	25.255	26.112	25.507	25.928		7.662	6.751	7.141	6.551		-0.910999	1.88035		-0.521	1.43495		-1.111	2.15995
E04	Hs.445534	PER1	Period homolog 1 (Drosophila)	24.612	24.926	24.973	25.007		6.741	6.217	5.955	5.908		-0.524	1.43794		-0.785999	1.72429		-0.833	1.78139
E05	Hs.58756	PER2	Period homolog 2 (Drosophila)	23.794	24.371	24.403	24.767		6.501	5.647	5.4	5.09		-0.854	1.80751		-1.101	2.14503		-1.411	2.65921
E06	Hs.132225	PIK3R1	Phosphoinositide-3-kinase, regulatory subunit 1 (alpha)	23.21	23.44	23.615	23.627		5.361	4.859	4.469	4.506		-0.502001	1.41618		-0.892	1.85575		-0.855001	1.80876
E07	Hs.382865	PLD1	Phospholipase D1, phosphatidylcholine-specific	Undetermined	Undetermined	Undetermined	Undetermined		#VALUE!	#VALUE!	#VALUE!	#VALUE!		#VALUE!	#VALUE!		#VALUE!	#VALUE!		#VALUE!	#VALUE!
E08	Hs.466383	PLEKHF1	Pleckstrin homology domain containing, family F (with FYVE domain) member 1	27.292	27.868	27.684	28.448		10.182	8.928	8.897	8.588		-1.254	2.38502		-1.285	2.43682		-1.594	3.01885
E09	Hs.493649	POU2F1	POU class 2 homeobox 1	23.799	24.224	23.866	23.951		5.685	5.11	5.253	5.095		-0.575001	1.48968		-0.431999	1.3491		-0.59	1.50525
E10	Hs.654420	POU2F2	POU class 2 homeobox 2	21.502	21.92	21.841	21.89		3.624	3.085	2.949	2.798		-0.539	1.45296		-0.674999	1.5966		-0.825998	1.77276
E11	Hs.593075	RASA3	RAS p21 protein activator 3	22.754	23.207	22.984	23.225		4.959	4.228	4.236	4.05		-0.731001	1.65979		-0.723	1.65061		-0.909	1.87774
E12	Hs.78944	RGS2	Regulator of G-protein signaling 2, 24kDa	24.883	25.145	24.67	24.812		6.546	5.914	6.174	6.179		-0.632	1.54971		-0.372	1.29415		-0.367001	1.28967
F01	Hs.502876	RHOB	Ras homolog gene family, member B	30.76	32.584	30.084	31.155		12.889	11.328	13.613	12.056		-1.561	2.95058		0.723999	0.605417		-0.833	1.78139
F02	Hs.656339	RHOJ	Ras homolog gene family, member J	Undetermined	Undetermined	38.493	Undetermined		#VALUE!	19.737	#VALUE!	#VALUE!		#VALUE!	#VALUE!		#VALUE!	#VALUE!		#VALUE!	#VALUE!
F03	Hs.591336	SESN1	Sestrin 1	22.189	Undetermined	25.195	26.963		8.697	6.439	#VALUE!	3.485		-2.258	4.78328		#VALUE!	#VALUE!		-5.212	37.0654
F04	Hs.510078	SGK1	Serum/glucocorticoid regulated kinase 1	25.886	25.808	26.513	25.449		7.183	7.757	6.837	7.182		0.574001	0.671751		-0.345999	1.27103		-0.000999451	1.00069
F05	Hs.452996	SLC10A6	Solute carrier family 10 (sodium/bile acid cotransporter family), member 6	37.655	34.857	34.336	38.026		19.76	15.58	15.886	18.951		-4.18	18.1262		-3.874	14.6619		-0.809002	1.752
F06	Hs.30246	SLC19A2	Solute carrier family 19 (thiamine transporter), member 2	26.295	27.465	26.633	27.755		9.489	7.877	8.494	7.591		-1.612	3.05675		-0.994999	1.99308		-1.898	3.72696
F07	Hs.443572	SLC22A5	Solute carrier family 22 (organic cation/carnitine transporter), member 5	27.847	28.544	27.725	28.01		9.744	8.969	9.573	9.143		-0.775	1.71119		-0.171	1.12584		-0.601	1.51677
F08	Hs.31121	SNTA1	Syntrophin, alpha 1 (dystrophin-associated protein A1, 59kDa, acidic component)	24.008	24.797	24.422	24.779		6.513	5.666	5.826	5.304		-0.846998	1.79875		-0.686998	1.60993		-1.209	2.31177
F09	Hs.68061	SPHK1	Sphingosine kinase 1	29.372	30.619	29.007	29.583		11.317	10.251	11.648	10.668		-1.066	2.09362		0.330999	0.794986		-0.649	1.56808
F10	Hs.705454	SPSB1	SplA/ryanodine receptor domain and SOCS box containing 1	25.736	26.495	25.588	25.722		7.456	6.832	7.524	7.032		-0.624001	1.54114		0.0680008	0.953959		-0.424	1.34164
F11	Hs.437058	STAT5A	Signal transducer and activator of transcription 5A	24.652	25.174	24.761	24.858		6.592	6.005	6.203	5.948		-0.587	1.50212		-0.389	1.30949		-0.643999	1.56265
F12	Hs.595276	STAT5B	Signal transducer and activator of transcription 5B	21.986	22.153	21.908	21.716		3.45	3.152	3.182	3.282		-0.297998	1.22944		-0.268	1.20414		-0.167999	1.1235
G01	Hs.715537	TBL1XR1	Transducin (beta)-like 1 X-linked receptor 1	20.756	20.805	20.855	20.821		2.555	2.099	1.834	2.052		-0.455999	1.37173		-0.720999	1.64832		-0.502998	1.41716
G02	Hs.241570	TNF	Tumor necrosis factor	27.723	29.337	29.509	31.477		13.211	10.753	10.366	9.019		-2.458	5.49454		-2.845	7.18506		-4.192	18.2775
G03	Hs.211600	TNFAIP3	Tumor necrosis factor, alpha-induced protein 3	28.965	28.521	27.807	26.978		8.712	9.051	9.55	10.261		0.338999	0.79059		0.837999	0.559419		1.549	0.341747
G04	Hs.716410	TSC22D3	TSC22 domain family, member 3	21.819	21.432	23.384	22.896		4.63	4.628	2.461	3.115		-0.0019989	1.00139		-2.169	4.49712		-1.515	2.85799
G05	Hs.524085	USP2	Ubiquitin specific peptidase 2	20.842	21.342	22.12	22.318		4.052	3.364	2.371	2.138		-0.688	1.61105		-1.681	3.20651		-1.914	3.76853
G06	Hs.657355	USP54	Ubiquitin specific peptidase 54	26.333	26.952	33.99	27.307		9.041	15.234	7.981	7.629		6.193	0.0136685		-1.06	2.08493		-1.412	2.66106
G07	Hs.524368	VDR	Vitamin D (1,25- dihydroxyvitamin D3) receptor	27.497	28.33	26.956	28.621		10.355	8.2	9.359	8.793		-2.155	4.45369		-0.996	1.99446		-1.562	2.95263
G08	Hs.370422	VLDLR	Very low density lipoprotein receptor	30.41	28.792	27.824	26.896		8.63	9.068	9.821	11.706		0.438	0.738157		1.191	0.437999		3.076	0.118586
G09	Hs.250	XDH	Xanthine dehydrogenase	Undetermined	Undetermined	Undetermined	Undetermined		#VALUE!	#VALUE!	#VALUE!	#VALUE!		#VALUE!	#VALUE!		#VALUE!	#VALUE!		#VALUE!	#VALUE!
G10	Hs.534052	ZFP36	Zinc finger protein 36, C3H type, homolog (mouse)	24.716	24.706	24.77	24.542		6.276	6.014	5.735	6.012		-0.261999	1.19914		-0.541	1.45498		-0.264	1.2008
G11	Hs.380133	ZHX3	Zinc fingers and homeoboxes 3	24.009	24.719	24.325	24.882		6.616	5.569	5.748	5.305		-1.047	2.06623		-0.868	1.82513		-1.311	2.48113
G12	Hs.59757	ZNF281	Zinc finger protein 281	23.423	23.881	23.813	23.935		5.669	5.057	4.91	4.719		-0.612	1.52838		-0.758999	1.69232		-0.949999	1.93187
H01	Hs.520640	ACTB	Actin, beta	13.717	14.247	14.284	14.272		-3.994	-4.472	-4.724	-4.987
H02	Hs.534255	B2M	Beta-2-microglobulin	18.704	18.971	18.756	18.266		0	0	0	0
H03	Hs.592355	GAPDH	Glyceraldehyde-3-phosphate dehydrogenase	15.435	15.835	15.79	15.782		-2.484	-2.966	-3.136	-3.269
H04	Hs.412707	HPRT1	Hypoxanthine phosphoribosyltransferase 1	21.349	21.358	21.582	21.214		2.948	2.826	2.387	2.645
H05	Hs.546285	RPLP0	Ribosomal protein, large, P0	15.192	15.469	15.266	15.194		-3.072	-3.49	-3.502	-3.512
H06	N/A	HGDC	Human Genomic DNA Contamination	Undetermined	Undetermined	Undetermined	Undetermined		#VALUE!	#VALUE!	#VALUE!	#VALUE!
H07	N/A	RTC	Reverse Transcription Control	21.372	21.163	21.388	21.673		3.407	2.632	2.192	2.668
H08	N/A	RTC	Reverse Transcription Control	21.441	21.008	21.369	21.554		3.288	2.613	2.037	2.737
H09	N/A	RTC	Reverse Transcription Control	21.504	21.137	21.357	21.5		3.234	2.601	2.166	2.8
H10	N/A	PPC	Positive PCR Control	18.529	18.295	18.338	18.368		0.101999	-0.418001	-0.676001	-0.175001
H11	N/A	PPC	Positive PCR Control	18.544	18.326	19.432	18.405		0.139	0.675999	-0.645	-0.16
H12	N/A	PPC	Positive PC	18.784	18.935	18.081	18.679		0.413	-0.675001	-0.0360012	0.0799999
